# Supplementary material for: Molecular phylogeny of the Anopheles hyrcanus group (Diptera: Culicidae) based on rDNA–ITS2 and mtDNA–COII
Source: Parasit Vectors. 2021 Sep 6;14:454. doi: 10.1186/s13071-021-04971-4 (PMC8420049; doi:10.1186/s13071-021-04971-4)
Supplement: Supplementary file 2 — Additional file 2: Table S1. Full list of the 691 ITS2 sequences of the Anopheles hyrcanus group deposited in GenBank, with GenBank accession numbers, species, geographical location and corresponding authors. Table S2. Full list of 368 COII sequences of the Anopheles hyrcanus group deposited in GenBank, with GenBank accession numbers, species, geographical location and corresponding authors. Table S3. Full list of 267 ITS2 sequences (haplotypes) of the Anopheles hyrcanus group used for genetic divergence analysis and phylogenetic analysis. Table S4. Full list of 260 COII sequences (haplotypes) of the Anopheles hyrcanus group used for genetic divergence analysis and phylogenetic analysis. [file 13071_2021_4971_MOESM2_ESM.xls]

## Sheet: Table S1
Table S1. Full list of 691 ITS2 sequences of the Anopheles hyrcanus group deposited in GenBank.
ID	Species	Location	Author
AB159604.1	Anopheles engarensis	Japan:Hokkaido, Memanbetsu	Sawabe,K.,
AB733490.1	Anopheles paraliae	Thailand: Songkhla	Taai,K.; Choochote,W.,
AB733489.1		Thailand: Songkhla	Taai,K.; Choochote,W.,
AB733488.1		Thailand: Songkhla	Taai,K.; Choochote,W.,
AB733487.1		Thailand: Songkhla	Taai,K.; Choochote,W.,
AB733486.1		Thailand: Nakhon Si Thammarat	Taai,K.; Choochote,W.,
AB733485.1		Thailand: Ratchaburi	Taai,K.; Choochote,W.,
AB733484.1		Thailand: Ratchaburi	Taai,K.; Choochote,W.,
AB733483.1		Thailand: Ratchaburi	Taai,K.; Choochote,W.,
AB733482.1		Thailand: Ratchaburi	Taai,K.; Choochote,W.,
AB733481.1		Thailand: Ratchaburi	Taai,K.; Choochote,W.,
AB733480.1		Thailand: Ratchaburi	Taai,K.; Choochote,W.,
AB733479.1		Thailand: Ratchaburi	Taai,K.; Choochote,W.,
AB733478.1		Thailand: Ratchaburi	Taai,K.; Choochote,W.,
AB733477.1		Thailand: Ratchaburi	Taai,K.; Choochote,W.,
AB733476.1		Thailand: Ratchaburi	Taai,K.; Choochote,W.,
AB733475.1		Thailand: Chanthaburi	Taai,K.; Choochote,W.,
AB733027.1		Thailand: Songkhla	Taai,K.; Choochote,W.,
AB733026.1		Thailand: Songkhla	Taai,K.; Choochote,W.,
AB733025.1		Thailand: Nakhon Si Thammarat	Taai,K.; Choochote,W.,
AB733024.1		Thailand: Ratchaburi	Taai,K.; Choochote,W.,
AB733023.1		Thailand: Ratchaburi	Taai,K.; Choochote,W.,
MH796446.1		France	Brosseau,L.
AB839839.1		Thailand: Songkhla	Hempolchom,C.; Choochote,W.,
AB839838.1		Thailand: Songkhla	Hempolchom,C.; Choochote,W.,
AB839837.1		Thailand: Nakhon Si Thammarat	Hempolchom,C.; Choochote,W.,
AB826117.1		Thailand: Songkhla	Hempolchom,C.; Choochote,W.,
AB826072.1	Anopheles pursati	Thailand: Ratchaburi	Thongsahuan,S.; Choochote,W.,
AB826071.1		Thailand: Chiang Mai	Thongsahuan,S.; Choochote,W.,
AB826070.1		Thailand: Chiang Mai	Thongsahuan,S.; Choochote,W.,
AB826069.1		Thailand: Chiang Mai	Thongsahuan,S.; Choochote,W.,
AB826068.1		Thailand: Chiang Mai	Thongsahuan,S.; Choochote,W.,
AB826067.1		Thailand: Chiang Mai	Thongsahuan,S.; Choochote,W.,
AB826066.1		Thailand: Chiang Mai	Thongsahuan,S.; Choochote,W.,
AB826065.1		Thailand: Chiang Mai	Thongsahuan,S.; Choochote,W.,
AB826064.1		Thailand: Chiang Mai	Thongsahuan,S.; Choochote,W.,
AB826063.1		Thailand: Chiang Mai	Thongsahuan,S.; Choochote,W.,
AB826062.1		Thailand: Chiang Mai	Thongsahuan,S.; Choochote,W.,
AB839855.1		Thailand: Chiang Mai	Hempolchom,C.; Choochote,W.,
AB839854.1		Thailand: Chiang Mai	Hempolchom,C.; Choochote,W.,
AB839853.1		Thailand: Chiang Mai	Hempolchom,C.; Choochote,W.,
AB839852.1		Thailand: Chiang Mai	Hempolchom,C.; Choochote,W.,
AB839851.1		Thailand: Chiang Mai	Hempolchom,C.; Choochote,W.,
AB839850.1		Thailand: Chiang Mai	Hempolchom,C.; Choochote,W.,
AB839849.1		Thailand: Chiang Mai	Hempolchom,C.; Choochote,W.,
AB839848.1		Thailand: Chiang Mai	Hempolchom,C.; Choochote,W.,
AB839847.1		Thailand: Chiang Mai	Hempolchom,C.; Choochote,W.,
AB839846.1		Thailand: Chiang Mai	Hempolchom,C.; Choochote,W.,
AB826119.1		Thailand: Chiang Mai	Hempolchom,C.; Choochote,W.,
MG028922.1	Anopheles belenrae	China	Wang,G.
MG028921.1		China	Wang,G.
MG028920.1		China	Wang,G.
MG028919.1		China	Wang,G.
MG028918.1		China	Wang,G.
MG028917.1		China	Wang,G.
MG028916.1		China	Wang,G.
MG028915.1		China	Wang,G.
MG028914.1		China	Wang,G.
MG028913.1		China	Wang,G.
MG028912.1		China	Wang,G.
MG028911.1		China	Wang,G.
MG028910.1		China	Wang,G.
MG028909.1		China	Wang,G.
MG028908.1		China	Wang,G.
GU384712.1		South Korea	Joshi,D.,
GU384711.1		South Korea	Joshi,D.,
GU384710.1		South Korea	Joshi,D.,
GU384709.1		South Korea	Joshi,D.,
GU384708.1		South Korea	Joshi,D.,
GU384707.1		South Korea	Joshi,D.,
EU789794.1		South Korea	Park,M.-H.,
DQ137142.1		South Korea	Park,J.S.,
AY375466.1		South Korea	Wilkerson,R.C.,
AY187728.1		China: Jining County, Shandong Province	Ma,Y.,
AF145464.1		South Korea	Ma,Y.,
AB715039.1	Anopheles peditaeniatus	Thailand: Trang	Saeung,A.,
AB715038.1		Thailand: Trang	Saeung,A.,
AB715037.1		Thailand: Nakhon Si Thammarat	Saeung,A.,
AB715036.1		Thailand: Nakhon Si Thammarat	Saeung,A.,
AB715035.1		Thailand: Nakhon Si Thammarat	Saeung,A.,
AB715034.1		Thailand: Nakhon Si Thammarat	Saeung,A.,
AB715033.1		Thailand: Chumphon	Saeung,A.,
AB715032.1		Thailand: Chumphon	Saeung,A.,
AB715031.1		Thailand: Chon Buri	Saeung,A.,
AB715030.1		Thailand: Chon Buri	Saeung,A.,
AB715029.1		Thailand: Chon Buri	Saeung,A.,
AB715028.1		Thailand: Ratchaburi	Saeung,A.,
AB715027.1		Thailand: Ratchaburi	Saeung,A.,
AB715026.1		Thailand: Ratchaburi	Saeung,A.,
AB715025.1		Thailand: Saraburi	Saeung,A.,
AB715024.1		Thailand: Saraburi	Saeung,A.,
AB715023.1		Thailand: Saraburi	Saeung,A.,
AB715022.1		Thailand: Ubon Ratchathani	Saeung,A.,
AB715021.1		Thailand: Ubon Ratchathani	Saeung,A.,
AB715020.1		Thailand: Ubon Ratchathani	Saeung,A.,
AB715019.1		Thailand: Ubon Ratchathani	Saeung,A.,
AB715018.1		Thailand: Maha Sarakham	Saeung,A.,
AB715017.1		Thailand: Maha Sarakham	Saeung,A.,
AB715016.1		Thailand: Maha Sarakham	Saeung,A.,
AB715015.1		Thailand: Mukdahan	Saeung,A.,
AB715014.1		Thailand: Mukdahan	Saeung,A.,
AB715013.1		Thailand: Mukdahan	Saeung,A.,
AB715012.1		Thailand: Mukdahan	Saeung,A.,
AB715011.1		Thailand: Udon Thani	Saeung,A.,
AB715010.1		Thailand: Udon Thani	Saeung,A.,
AB715009.1		Thailand: Udon Thani	Saeung,A.,
AB715008.1		Thailand: Udon Thani	Saeung,A.,
AB715007.1		Thailand: Nong Khai	Saeung,A.,
AB715006.1		Thailand: Nong Khai	Saeung,A.,
AB715005.1		Thailand: Nong Khai	Saeung,A.,
AB715004.1		Thailand: Nong Khai	Saeung,A.,
AB715003.1		Thailand: Nakhon Sawan	Saeung,A.,
AB715002.1		Thailand: Nakhon Sawan	Saeung,A.,
AB715001.1		Thailand: Kamphaeng Phet	Saeung,A.,
AB715000.1		Thailand: Kamphaeng Phet	Saeung,A.,
AB714999.1		Thailand: Phetchabun	Saeung,A.,
AB714998.1		Thailand: Phetchabun	Saeung,A.,
AB714997.1		Thailand: Lampang	Saeung,A.,
AB714996.1		Thailand: Lampang	Saeung,A.,
AB714995.1		Thailand: Lampang	Saeung,A.,
AB714994.1		Thailand: Lampang	Saeung,A.,
AB714993.1		Thailand: Nan	Saeung,A.,
AB714992.1		Thailand: Nan	Saeung,A.,
AB714991.1		Thailand: Nan	Saeung,A.,
AB714990.1		Thailand: Chiang Mai	Saeung,A.,
AB714989.1		Thailand: Chiang Mai	Saeung,A.,
AB714988.1		Thailand: Chiang Mai	Saeung,A.,
AB714987.1		Thailand: Chiang Mai	Saeung,A.,
AB539063.1		Thailand: Chumphon	Choochote,W.
AB539062.1		Thailand: Chon Buri	Choochote,W.
AB539061.1		Thailand: Ratchaburi	Choochote,W.
AB539060.1		Thailand: Ubon Ratchathani	Choochote,W.
AB539059.1		Thailand: Udon Thani	Choochote,W.
AB539058.1		Thailand: Kamphaeng Phet	Choochote,W.
AB539057.1		Thailand: Nan	Choochote,W.
AB539056.1		Thailand: Chiang Mai	Choochote,W.
MF535198.1		China: Yunnan	Fang,Y.,
MT740901.1		Indonesia: Sulawesi	Davidson,J.R.,
MT623069.1		Malaysia: Sabah, Kudat - Paradason	Manin,B.O.
MT623068.1		Malaysia: Sabah, Kudat - Paradason	Manin,B.O.
MT623067.1		Malaysia: Sabah, Kudat - Paradason	Manin,B.O.
MN203099.1		Indonesia	Davidson,J.R.,
KY000687.1		Sri Lanka	Weeraratne,T.C.,
KY677706.1		Myanmar	Chaumeau,V.,
KY677705.1		Myanmar	Chaumeau,V.,
KY677704.1		Myanmar	Chaumeau,V.,
KY677700.1		Myanmar	Chaumeau,V.,
KY677703.1		Myanmar	Chaumeau,V.,
KY677702.1		Myanmar	Chaumeau,V.,
KY677701.1		Myanmar	Chaumeau,V.,
KY677699.1		Myanmar	Chaumeau,V.,
KY677698.1		Myanmar	Chaumeau,V.,
KU312209.1		China: Tibet	Shi,W.-Q; Fang,Y.
KU312208.1		China: Tibet	Shi,W.-Q; Fang,Y.
KU312207.1		China: Yunan Prov.	Shi,W.-Q; Fang,Y.
KU312206.1		China: Yunan Prov.	Shi,W.-Q; Fang,Y.
KU312205.1		China: Yunan Prov.	Shi,W.-Q; Fang,Y.
KU312204.1		China: Yunan Prov.	Shi,W.-Q; Fang,Y.
KJ462261.1		Malaysia	Sum,J.S.,
KJ462260.1		Malaysia	Sum,J.S.,
KJ462259.1		Malaysia	Sum,J.S.,
AB839845.1		Thailand: Trang	Hempolchom,C.; Choochote,W.,
AB839844.1		Thailand: Nakhon Si Thammarat	Hempolchom,C.; Choochote,W.,
AB839843.1		Thailand: Nakhon Si Thammarat	Hempolchom,C.; Choochote,W.,
AB839842.1		Thailand: Ubon Ratchathani	Hempolchom,C.; Choochote,W.,
AB839841.1		Thailand: Lampang	Hempolchom,C.; Choochote,W.,
AB839840.1		Thailand: Chiang Mai	Hempolchom,C.; Choochote,W.,
AB826118.1		Thailand: Chiang Mai	Hempolchom,C.; Choochote,W.,
KC769644.1		China	Makhawi,A.M.,
HM488271.1		Thailand: Trat	Paredes-Esquivel,C.,
HM488270.1		Thailand: Tak	Paredes-Esquivel,C.,
HM488269.1		Thailand: Tak	Paredes-Esquivel,C.,
AF543862.1		East Timor	Gao,Q.,
AY129958.1		China: Mengla County, Yunnan	Ma,Y.
AF261150.2	Anopheles kweiyangensis	China: Pujiang County, Sichuan Province	Ma,Y.
AM773809.1	Anopheles hyrcanus	Turkey:Kars	Poncon,N.,
AM773808.1		France:Camargue	Poncon,N.,
MF535204.1		China: Xinjiang	Fang,Y.,
MF535203.1		China: Xinjiang	Fang,Y.,
MF535202.1		China: Xinjiang	Fang,Y.,
MF535201.1		China: Xinjiang	Fang,Y.,
MF535200.1		China: Xinjiang	Fang,Y.,
MF535199.1		China: Xinjiang	Fang,Y.,
KP749459.1		Italy: Castiglione del Lago (PG)	Toma,L.; Di Luca,M
KP749458.1		Italy: Castiglione del Lago (PG)	Toma,L.; Di Luca,M
KP749457.1		Italy: Castiglione del Lago (PG)	Toma,L.; Di Luca,M
KP749456.1		Italy: Castiglione del Lago (PG)	Toma,L.; Di Luca,M
KP749455.1		Italy: Castiglione del Lago (PG)	Toma,L.; Di Luca,M
KP749454.1		Italy: Castiglione del Lago (PG)	Toma,L.; Di Luca,M
KP749453.1		Italy: Castiglione del Lago (PG)	Toma,L.; Di Luca,M
KP749452.1		Italy: Castiglione del Lago (PG)	Toma,L.; Di Luca,M
KP749451.1		Italy: Castiglione del Lago (PG)	Toma,L.; Di Luca,M
KP749450.1		Italy: Castiglione del Lago (PG)	Toma,L.; Di Luca,M
KP749449.1		Italy: Castiglione del Lago (PG)	Toma,L.; Di Luca,M
KP749448.1		Italy: Castiglione del Lago (PG)	Toma,L.; Di Luca,M
KP749447.1		Italy: Castiglione del Lago (PG)	Toma,L.; Di Luca,M
KP749446.1		Italy: Castiglione del Lago (PG)	Toma,L.; Di Luca,M
KP749445.1		Italy: Castiglione del Lago (PG)	Toma,L.; Di Luca,M
KP749444.1		Italy: Castiglione del Lago (PG)	Toma,L.; Di Luca,M
KP749443.1		Italy: Castiglione del Lago (PG)	Toma,L.; Di Luca,M
KP749442.1		Italy: Castiglione del Lago (PG)	Toma,L.; Di Luca,M
KP749441.1		Italy: Castiglione del Lago (PG)	Toma,L.; Di Luca,M
KP749440.1		Italy: Castiglione del Lago (PG)	Toma,L.; Di Luca,M
EF613307.1		Iran: Langrood District, Guilan Province	Djadid,N.D.,
EF613306.1		Iran: Amlash District, Guilan Province	Djadid,N.D.,
EF613305.1		Iran: Amlash District, Guilan Province	Djadid,N.D.,
EF613304.1		Iran: Talesh District, Guilan Province	Djadid,N.D.,
EF613303.1		Iran: Astaneh-Ashrafieh District, Guilan Province	Djadid,N.D.,
EF613302.1		Iran: Astaneh-Ashrafieh District, Guilan Province	Djadid,N.D.,
EF613301.1		Iran: Fooman District, Guilan Province	Djadid,N.D.,
EF613300.1		Iran: Astara District, Guilan Province	Djadid,N.D.,
EF613299.1		Iran: Roodsar District, Guilan Province	Djadid,N.D.,
EF613298.1		Iran: Rezvanshahr District, Guilan Province	Djadid,N.D.,
EF613297.1		Iran: Astaneh-Ashrafieh District, Guilan Province	Djadid,N.D.,
EF613296.1		Iran: Astaneh-Ashrafieh District, Guilan Province	Djadid,N.D.,
EF613295.1		Iran: Amlash District, Guilan Province	Djadid,N.D.,
EF613294.1		Iran: Pars-Abad District, Ardebil Province	Djadid,N.D.,
EF613293.1		Iran: Pars-Abad District, Ardebil Province	Djadid,N.D.,
EF613292.1		Iran: Pars-Abad District, Ardebil Province	Djadid,N.D.,
EF613291.1		Iran: Pars-Abad District, Ardebil Province	Djadid,N.D.,
EF613290.1		Iran: Pars-Abad District, Ardebil Province	Djadid,N.D.,
EF613289.1		Iran: Pars-Abad District, Ardebil Province	Djadid,N.D.,
EF613288.1		Iran: Pars-Abad District, Ardebil Province	Djadid,N.D.,
KU312220.1		China	Shi,W.-Q;Fang,Y.
KU312219.1		China	Shi,W.-Q;Fang,Y.
KU312218.1		China	Shi,W.-Q;Fang,Y.
KU312217.1		China	Shi,W.-Q;Fang,Y.
AY533855.1		Iran: Astaneh district Gilan province	Djadid,N.D. and Zakeri,S.
KC434087.1		Austria: Burgenland	Seidel,B.,
GU478878.1		Iran	Oshaghi,M.A.,
GU478877.1		Iran	Oshaghi,M.A.,
GU478876.1		Iran	Oshaghi,M.A.,
GU478875.1		Iran	Oshaghi,M.A.,
GU478874.1		Iran	Oshaghi,M.A.,
GU478873.1		Iran	Oshaghi,M.A.,
GU478872.1		Iran	Oshaghi,M.A.,
GU478871.1		Iran	Oshaghi,M.A.,
GU478870.1		Iran	Oshaghi,M.A.,
GU478869.1		Iran	Oshaghi,M.A.,
EU011802.1		Iran: Astaneh-ashrafieh District, Guilan Province	Djadid,N.D.,
EU011801.1		Iran: Pars-abad District, Ardebil Province	Djadid,N.D.,
EU011800.1		Iran: Fooman District, Guilan Province	Djadid,N.D.,
DQ243836.1		Iran: Tazeh-Kand Kyian Village, Pars-Abad District, Ardebil Province	Djadid,N.D.,
DQ243835.1		Iran: Tazeh-Kand Kyian Village, Pars-Abad District, Ardebil Province	Djadid,N.D.,
AF261149.1		China: Yining, Xingjiang	Ma,Y.
AY515177.1		Uzbekistan: Surkhandarya Region	Severini,C.; Di Luca,M.
AY515176.1		Uzbekistan: Surkhandarya Region	Severini,C.; Di Luca,M.
AY515175.1		Uzbekistan: Surkhandarya Region	Severini,C.; Di Luca,M.
AY515174.1		Uzbekistan: Surkhandarya Region	Severini,C.; Di Luca,M.
AY515173.1		Uzbekistan: Surkhandarya Region	Severini,C.; Di Luca,M.
HQ197491.1		Croatia	Toty,C.
HQ197492.1		Croatia	Toty,C.
HQ197493.1		Croatia	Toty,C.
HQ197494.1		Croatia	Toty,C.
HQ197495.1		Croatia	Toty,C.
HQ197496.1		France	Toty,C.
HQ197497.1		France	Toty,C.
HQ197498.1		France	Toty,C.
HQ197499.1		France	Toty,C.
HQ197500.1		France	Toty,C.
HQ197501.1		France	Toty,C.
HQ197502.1		France	Toty,C.
HQ197503.1		France	Toty,C.
HQ197504.1		Czech Republic	Toty,C.
HQ197505.1		Czech Republic	Toty,C.
HQ197506.1		Czech Republic	Toty,C.
HQ197507.1		Czech Republic	Toty,C.
HQ197508.1		Czech Republic	Toty,C.
HQ197509.1		Czech Republic	Toty,C.
HQ197510.1		Romania	Toty,C.
HQ197511.1		Romania	Toty,C.
HQ197512.1		Romania	Toty,C.
HQ197513.1		Romania	Toty,C.
HQ197514.1		Romania	Toty,C.
HQ197515.1		Romania	Toty,C.
HQ197516.1		Romania	Toty,C.
HQ197517.1		Turkey	Toty,C.
HQ197518.1		Turkey	Toty,C.
HQ197519.1		Turkey	Toty,C.
HQ197520.1		Turkey	Toty,C.
HQ197521.1		Turkey	Toty,C.
HQ197522.1		Turkey	Toty,C.
MK562389.1		Greece: Kalohori Thessaloniki	Tegos,N., Beleri,S. and Patsoula,E.
MK562390.1		Greece: Anagennisi Serres	Tegos,N., Beleri,S. and Patsoula,E.
MK562391.1		Greece: Kato Gefira Thessaloniki	Tegos,N., Beleri,S. and Patsoula,E.
MK562392.1		Greece: Anagennisi Serres	Tegos,N., Beleri,S. and Patsoula,E.
MK562393.1		Greece: Kala Dendra Serre	Tegos,N., Beleri,S. and Patsoula,E.
MK562394.1		Greece: Provatas Serres	Tegos,N., Beleri,S. and Patsoula,E.
MK562395.1		Greece: Ano Kamila Serres	Tegos,N., Beleri,S. and Patsoula,E.
MK562396.1		Greece: Ano Kamila Serres	Tegos,N., Beleri,S. and Patsoula,E.
KJ960222.1	Anopheles hyrcanus SPIR	Iran	Oshaghi,M.A.,
KJ960223.1		Iran	Oshaghi,M.A.,
KJ960224.1		Iran	Oshaghi,M.A.,
KJ960225.1		Iran	Oshaghi,M.A.,
KJ960226.1		Iran	Oshaghi,M.A.,
EF613308.1		Iran: Shadegan District, Khuzistan Province	Djadid & Zakeri
EF613309.1		Iran: Shadegan District, Khuzistan Province	Djadid & Zakeri
MF535209.1	Anopheles pullus	China: Shandong Prov.	Fang,Y.,
MF535208.1		China: Shandong Prov.	Fang,Y.,
MF535207.1		China: Shandong Prov.	Fang,Y.,
MF535206.1		China: Shandong Prov.	Fang,Y.,
AY444346.1		South Korea	Park,S.-J.,
AY444345.1		South Korea	Park,S.-J.,
AY170924.2		South Korea: Taesong Dong, Paju County, Kyonggi Province	Ma,Y.,
AY170923.2		South Korea: Taesong Dong, Paju County, Kyonggi Province	Ma,Y.,
AY170925.2		China: Gao County, Sichuan Province	Ma,Y.,
AY186791.2		China: Shengyang and Donggang, Liaoning Province	Ma,Y.,
KU312216.1		China: Shangdong Prov.	Shi,W.-Q. Fang,Y.
KU312215.1		China: Liaoning Prov.	Shi,W.-Q. Fang,Y.
KU312214.1		China: Liaoning Prov.	Shi,W.-Q. Fang,Y.
KU312213.1		China: Liaoning Prov.	Shi,W.-Q. Fang,Y.
KU312212.1		China: Liaoning Prov.	Shi,W.-Q. Fang,Y.
KU312211.1		China: Liaoning Prov.	Shi,W.-Q. Fang,Y.
KU312210.1		China: Shangdong Prov.	Shi,W.-Q. Fang,Y.
KC769645.1		China	Makhawi,A.M.,
AF146749.2		South Korea	Ma,Y.,
JN865249.1		China: Shandong Province, Rongcheng City	Zhou,X.J.,
JN865248.1		China: Shandong Province, Rongcheng City	Zhou,X.J.,
JN865247.1		China: Shandong Province, Rongcheng City	Zhou,X.J.,
JN865246.1		China: Shandong Province, Rongcheng City	Zhou,X.J.,
EU789792.1		South Korea	Park,M.-H.,
GU384706.1		South Korea	Joshi,D.,
GU384705.1		South Korea	Joshi,D.,
GU384704.1		South Korea	Joshi,D.,
GU384703.1		South Korea	Joshi,D.,
GU384702.1		South Korea	Joshi,D.,
GU384701.1		South Korea	Joshi,D.,
DQ177503.1		South Korea	Park,J.S.,
AY375471.1		South Korea	Wilkerson,R.C.,
AY375470.1		South Korea	Wilkerson,R.C.,
KC797434.1	Anopheles kleini	Korea: Paju	Choochote,W.,
KC797433.1		Korea: Paju	Choochote,W.,
KC797432.1		Korea: Paju	Choochote,W.,
KC797431.1		Korea: Paju	Choochote,W.,
EU789793.1		South Korea	Park,M.-H.,
FJ875074.1		China: Zhangwu, Liaoning	Ma,Y.
FJ875072.1		China: Suizhong, Liaoning	Ma,Y.
GU384716.1		South Korea	Joshi,D.,
GU384715.1		South Korea	Joshi,D.,
GU384714.1		South Korea	Joshi,D.,
GU384713.1		South Korea	Joshi,D.,
DQ177501.1		South Korea	Park,J.S.,
AY753740.1		South Korea	Li,C.,
AB779159.1	Anopheles crawfordi	Cambodia: Mondulkiri	Saeung,A.,; Choochote,W.,
AB779158.1		Cambodia: Mondulkiri	Saeung,A.,; Choochote,W.,
AB779157.1		Cambodia: Mondulkiri	Saeung,A.,; Choochote,W.,
AB779156.1		Cambodia: Mondulkiri	Saeung,A.,; Choochote,W.,
AB779155.1		Cambodia: Ratanakiri	Saeung,A.,; Choochote,W.,
AB779154.1		Cambodia: Ratanakiri	Saeung,A.,; Choochote,W.,
AB779153.1		Cambodia: Ratanakiri	Saeung,A.,; Choochote,W.,
AB779151.1		Thailand: Phang Nga	Saeung,A.,; Choochote,W.,
AB779150.1		Thailand: Phang Nga	Saeung,A.,; Choochote,W.,
AB779149.1		Thailand: Phang Nga	Saeung,A.,; Choochote,W.,
AB779148.1		Thailand: Phang Nga	Saeung,A.,; Choochote,W.,
AB779147.1		Thailand: Phang Nga	Saeung,A.,; Choochote,W.,
AB779146.1		Thailand: Phang Nga	Saeung,A.,; Choochote,W.,
AB779145.1		Thailand: Phang Nga	Saeung,A.,; Choochote,W.,
AB779144.1		Thailand: Phang Nga	Saeung,A.,; Choochote,W.,
AB779143.1		Thailand: Phang Nga	Saeung,A.,; Choochote,W.,
AB779142.1		Thailand: Phang Nga	Saeung,A.,; Choochote,W.,
AB779141.1		Thailand: Trang	Saeung,A.,; Choochote,W.,
AB779140.1		Thailand: Trang	Saeung,A.,; Choochote,W.,
AB779139.1		Thailand: Trang	Saeung,A.,; Choochote,W.,
AB779138.1		Thailand: Trang	Saeung,A.,; Choochote,W.,
AB779137.1		Thailand: Trang	Saeung,A.,; Choochote,W.,
AB779136.1		Thailand: Trang	Saeung,A.,; Choochote,W.,
AB779135.1		Thailand: Trang	Saeung,A.,; Choochote,W.,
AB779134.1		Thailand: Trang	Saeung,A.,; Choochote,W.,
AB779133.1		Thailand: Chumphon	Saeung,A.,; Choochote,W.,
AB779132.1		Thailand: Nan	Saeung,A.,; Choochote,W.,
AB779131.1		Thailand: Chiang Mai	Saeung,A.,; Choochote,W.,
AB779152.1		Thailand: Songkhla	Choochote,W.,
AB839803.1		Cambodia: Mondulkiri	Hempolchom,C.,; Choochote,W.,
AB839802.1		Cambodia: Mondulkiri	Hempolchom,C.,; Choochote,W.,
AB839801.1		Cambodia: Mondulkiri	Hempolchom,C.,; Choochote,W.,
AB839800.1		Cambodia: Mondulkiri	Hempolchom,C.,; Choochote,W.,
AB839799.1		Cambodia: Ratanakiri	Hempolchom,C.,; Choochote,W.,
AB839798.1		Cambodia: Ratanakiri	Hempolchom,C.,; Choochote,W.,
AB839797.1		Cambodia: Ratanakiri	Hempolchom,C.,; Choochote,W.,
AB839796.1		Cambodia: Ratanakiri	Hempolchom,C.,; Choochote,W.,
AB839795.1		Thailand: Songkhla	Hempolchom,C.,; Choochote,W.,
AB839794.1		Thailand: Phang Nga	Hempolchom,C.,; Choochote,W.,
AB839793.1		Thailand: Phang Nga	Hempolchom,C.,; Choochote,W.,
AB839792.1		Thailand: Phang Nga	Hempolchom,C.,; Choochote,W.,
AB839791.1		Thailand: Phang Nga	Hempolchom,C.,; Choochote,W.,
AB839790.1		Thailand: Phang Nga	Hempolchom,C.,; Choochote,W.,
AB839789.1		Thailand: Phang Nga	Hempolchom,C.,; Choochote,W.,
AB839788.1		Thailand: Phang Nga	Hempolchom,C.,; Choochote,W.,
AB839787.1		Thailand: Phang Nga	Hempolchom,C.,; Choochote,W.,
AB839786.1		Thailand: Phang Nga	Hempolchom,C.,; Choochote,W.,
AB839785.1		Thailand: Phang Nga	Hempolchom,C.,; Choochote,W.,
AB839784.1		Thailand: Trang	Hempolchom,C.,; Choochote,W.,
AB839783.1		Thailand: Trang	Hempolchom,C.,; Choochote,W.,
AB839782.1		Thailand: Chumphon	Hempolchom,C.,; Choochote,W.,
AB839781.1		Thailand: Chiang Mai	Hempolchom,C.,; Choochote,W.,
AB826114.1		Thailand: Chumphon	Hempolchom,C.,; Choochote,W.,
AJ620902.1	Anopheles lesteri	South Korea	Hwang,U.W.
AJ620901.1		South Korea	Hwang,U.W.
AJ620900.1		South Korea	Hwang,U.W.
AJ620899.1		South Korea	Hwang,U.W.
AJ004941.3		China	Ma,Y.,
AB159606.1		Japan:Hokkaido, Memanbetsu	Sawabe,K.,
AY375469.1		Philippines	Wilkerson,R.C.,
AY375468.1		South Korea	Wilkerson,R.C.,
MF535205.1		China: Guangdong Prov.	Fang,Y.
AB733022.1		South Korea	Taai,K.,
AB733021.1		South Korea	Taai,K.,
AB733020.1		South Korea	Taai,K.,
EU789791.1		South Korea	Park,M.-H.,
AF384172.2		China: Shenyang, Liaoning	Ma,Y.,
KU682193.1		China: Liaoning Prov.	Fang,Y.
KU312221.1		China: Liaoning Prov.	Shi,W.-Q.;Fang,Y.
KC769643.1		China	Makhawi,A.M.,
GU384722.1		South Korea	Joshi,D.,
GU384721.1		South Korea	Joshi,D.,
GU384720.1		South Korea	Joshi,D.,
GU384719.1		South Korea	Joshi,D.,
GU384718.1		South Korea	Joshi,D.,
GU384717.1		South Korea	Joshi,D.,
DQ177502.1		South Korea	Park,J.S.,
AJ620895.1	Anopheles sineroides	South Korea	Hwang,U.W.
AB159605.1		Japan:Hokkaido, Fukagawa	Sawabe,K.,
EU789795.1		South Korea	Park,M.-H.,
GU384725.1		South Korea	Joshi,D.,
GU384723.1		South Korea	Joshi,D.,
DQ177505.1		South Korea	Park,M.-H.,
GU384724.1		South Korea	Joshi,D.,
AF146750.2	Anopheles liangshanensis	China: Sichuan Province	Ma,Y.，
AY170922.1		China: Tengchong County, Yunnan Province	Ma,Y.，
KU682194.1		China: Tengchong County, Yunnan Province	Fang,Y.
KU682195.1		China: Tengchong County, Yunnan Province	Fang,Y.
AM773810.1	Anopheles pseudopictus	France:Camargue	Poncon,N.,
GU478907.1		Iran	Oshaghi,M.A.,
GU478906.1		Iran	Oshaghi,M.A.,
GU478905.1		Iran	Oshaghi,M.A.,
GU478904.1		Iran	Oshaghi,M.A.,
GU478903.1		Iran	Oshaghi,M.A.,
GU478902.1		Iran	Oshaghi,M.A.,
GU478901.1		Iran	Oshaghi,M.A.,
GU478900.1		Iran	Oshaghi,M.A.,
GU478899.1		Iran	Oshaghi,M.A.,
GU478898.1		Iran	Oshaghi,M.A.,
GU478897.1		Iran	Oshaghi,M.A.,
GU478896.1		Iran	Oshaghi,M.A.,
GU478895.1		Iran	Oshaghi,M.A.,
GU478894.1		Iran	Oshaghi,M.A.,
GU478893.1		Iran	Oshaghi,M.A.,
GU478892.1		Iran	Oshaghi,M.A.,
GU478891.1		Iran	Oshaghi,M.A.,
GU478890.1		Iran	Oshaghi,M.A.,
GU478889.1		Iran	Oshaghi,M.A.,
GU478888.1		Iran	Oshaghi,M.A.,
GU478887.1		Iran	Oshaghi,M.A.,
GU478886.1		Iran	Oshaghi,M.A.,
GU478885.1		Iran	Oshaghi,M.A.,
GU478884.1		Iran	Oshaghi,M.A.,
GU478883.1		Iran	Oshaghi,M.A.,
GU478882.1		Iran	Oshaghi,M.A.,
GU478881.1		Iran	Oshaghi,M.A.,
GU478880.1		Iran	Oshaghi,M.A.,
GU478879.1		Iran	Oshaghi,M.A.,
AB777800.1	Anopheles nitidus	Thailand: Phang Nga	Songsawatkiat,S.,; Choochote,W.,
AB777801.1		Thailand: Phang Nga	Songsawatkiat,S.,; Choochote,W.,
AB777802.1		Thailand: Phang Nga	Songsawatkiat,S.,; Choochote,W.,
AB839834.1		Thailand: Phang Nga	Hempolchom,C.,; Choochote,W.,
AB839835.1		Thailand: Phang Nga	Hempolchom,C.,; Choochote,W.,
AB839836.1		Thailand: Phang Nga	Hempolchom,C.,; Choochote,W.,
AB826116.1		Thailand: Phang Nga	Hempolchom,C.,; Choochote,W.,
AB777799.1		Thailand: Ubon Ratchathani	Songsawatkiat,S.,; Choochote,W.,
AB777798.1		Thailand: Ubon Ratchathani	Songsawatkiat,S.,; Choochote,W.,
AB777797.1		Thailand: Ubon Ratchathani	Songsawatkiat,S.,; Choochote,W.,
AB777796.1		Thailand: Ubon Ratchathani	Songsawatkiat,S.,; Choochote,W.,
AB777795.1		Thailand: Ubon Ratchathani	Songsawatkiat,S.,; Choochote,W.,
AB777794.1		Thailand: Ubon Ratchathani	Songsawatkiat,S.,; Choochote,W.,
AB777793.1		Thailand: Ubon Ratchathani	Songsawatkiat,S.,; Choochote,W.,
AB777792.1		Thailand: Ubon Ratchathani	Songsawatkiat,S.,; Choochote,W.,
AB777791.1		Thailand: Ubon Ratchathani	Songsawatkiat,S.,; Choochote,W.,
AB777790.1		Thailand: Ubon Ratchathani	Songsawatkiat,S.,; Choochote,W.,
AB777789.1		Thailand: Ubon Ratchathani	Songsawatkiat,S.,; Choochote,W.,
AB777788.1		Thailand: Ubon Ratchathani	Songsawatkiat,S.,; Choochote,W.,
AB777787.1		Thailand: Ubon Ratchathani	Songsawatkiat,S.,; Choochote,W.,
AB777786.1		Thailand: Ubon Ratchathani	Songsawatkiat,S.,; Choochote,W.,
AB777785.1		Thailand: Ubon Ratchathani	Songsawatkiat,S.,; Choochote,W.,
AB777784.1		Thailand: Ubon Ratchathani	Songsawatkiat,S.,; Choochote,W.,
AB777783.1		Thailand: Ubon Ratchathani	Songsawatkiat,S.,; Choochote,W.,
AB777782.1		Thailand: Ubon Ratchathani	Songsawatkiat,S.,; Choochote,W.,
AB839833.1		Thailand: Ubon Ratchathani	Hempolchom,C.,; Choochote,W.,
AB839832.1		Thailand: Ubon Ratchathani	Hempolchom,C.,; Choochote,W.,
AB839831.1		Thailand: Ubon Ratchathani	Hempolchom,C.,; Choochote,W.,
AB839830.1		Thailand: Ubon Ratchathani	Hempolchom,C.,; Choochote,W.,
AB839829.1		Thailand: Ubon Ratchathani	Hempolchom,C.,; Choochote,W.,
AB839828.1		Thailand: Ubon Ratchathani	Hempolchom,C.,; Choochote,W.,
AB839827.1		Thailand: Ubon Ratchathani	Hempolchom,C.,; Choochote,W.,
AB839826.1		Thailand: Ubon Ratchathani	Hempolchom,C.,; Choochote,W.,
AB839825.1		Thailand: Ubon Ratchathani	Hempolchom,C.,; Choochote,W.,
AB839824.1		Thailand: Ubon Ratchathani	Hempolchom,C.,; Choochote,W.,
AB839823.1		Thailand: Ubon Ratchathani	Hempolchom,C.,; Choochote,W.,
AB839822.1		Thailand: Ubon Ratchathani	Hempolchom,C.,; Choochote,W.,
AB839821.1		Thailand: Ubon Ratchathani	Hempolchom,C.,; Choochote,W.,
AB839820.1		Thailand: Ubon Ratchathani	Hempolchom,C.,; Choochote,W.,
AB839819.1		Thailand: Ubon Ratchathani	Hempolchom,C.,; Choochote,W.,
AB839818.1		Thailand: Ubon Ratchathani	Hempolchom,C.,; Choochote,W.,
AB839817.1		Thailand: Ubon Ratchathani	Hempolchom,C.,; Choochote,W.,
AB839816.1		Thailand: Ubon Ratchathani	Hempolchom,C.,; Choochote,W.,
AB826061.1	Anopheles argyropus	Thailand: Nakhon Si Thammarat	Thongsahuan,S.,; Choochote,W.,
AB826060.1		Thailand: Nakhon Si Thammarat	Thongsahuan,S.,; Choochote,W.,
AB826059.1		Thailand: Nakhon Si Thammarat	Thongsahuan,S.,; Choochote,W.,
AB826058.1		Thailand: Nakhon Si Thammarat	Thongsahuan,S.,; Choochote,W.,
AB826057.1		Thailand: Nakhon Si Thammarat	Thongsahuan,S.,; Choochote,W.,
AB826056.1		Thailand: Nakhon Si Thammarat	Thongsahuan,S.,; Choochote,W.,
AB826055.1		Thailand: Ubon Ratchathani	Thongsahuan,S.,; Choochote,W.,
AB826054.1		Thailand: Ubon Ratchathani	Thongsahuan,S.,; Choochote,W.,
AB826053.1		Thailand: Ubon Ratchathani	Thongsahuan,S.,; Choochote,W.,
AB839780.1		Thailand: Nakhon Si Thammarat	Hempolchom,C.,; Choochote,W.,
AB839779.1		Thailand: Nakhon Si Thammarat	Hempolchom,C.,; Choochote,W.,
AB839778.1		Thailand: Nakhon Si Thammarat	Hempolchom,C.,; Choochote,W.,
AB839777.1		Thailand: Nakhon Si Thammarat	Hempolchom,C.,; Choochote,W.,
AB839776.1		Thailand: Nakhon Si Thammarat	Hempolchom,C.,; Choochote,W.,
AB839775.1		Thailand: Nakhon Si Thammarat	Hempolchom,C.,; Choochote,W.,
AB839774.1		Thailand: Ubon Ratchathani	Hempolchom,C.,; Choochote,W.,
AB839773.1		Thailand: Ubon Ratchathani	Hempolchom,C.,; Choochote,W.,
AB826113.1		Thailand: Nakhon Si Thammarat	Hempolchom,C.,; Choochote,W.,
AJ004942.2	Anopheles sinensis	China:Zhejiang Province, Linan County	Ma,Y.,
AB159603.1		Japan:Kanagawa, Yokohama	Sawabe,K.,
MG028992.1		China	Wang,G.
MG028991.1		China	Wang,G.
MG028990.1		China	Wang,G.
MG028989.1		China	Wang,G.
MG028988.1		China	Wang,G.
MG028987.1		China	Wang,G.
MG028986.1		China	Wang,G.
MG028985.1		China	Wang,G.
MG028984.1		China	Wang,G.
MG028983.1		China	Wang,G.
MG028982.1		China	Wang,G.
MG028981.1		China	Wang,G.
MG028980.1		China	Wang,G.
MG028979.1		China	Wang,G.
MG028978.1		China	Wang,G.
MG028977.1		China	Wang,G.
MG028976.1		China	Wang,G.
MG028975.1		China	Wang,G.
MG028974.1		China	Wang,G.
MG028973.1		China	Wang,G.
MG028972.1		China	Wang,G.
MG028971.1		China	Wang,G.
MG028970.1		China	Wang,G.
MG028969.1		China	Wang,G.
MG028968.1		China	Wang,G.
MG028967.1		China	Wang,G.
MG028966.1		China	Wang,G.
MG028965.1		China	Wang,G.
MG028964.1		China	Wang,G.
MG028963.1		China	Wang,G.
MG028962.1		China	Wang,G.
MG028961.1		China	Wang,G.
MG028960.1		China	Wang,G.
MG028959.1		China	Wang,G.
MG028958.1		China	Wang,G.
MG028957.1		China	Wang,G.
MG028956.1		China	Wang,G.
MG028955.1		China	Wang,G.
MG028954.1		China	Wang,G.
MG028953.1		China	Wang,G.
MG028952.1		China	Wang,G.
MG028951.1		China	Wang,G.
MG028950.1		China	Wang,G.
MG028949.1		China	Wang,G.
MG028948.1		China	Wang,G.
MG028947.1		China	Wang,G.
MG028946.1		China	Wang,G.
MG028945.1		China	Wang,G.
MG028944.1		China	Wang,G.
MG028943.1		China	Wang,G.
MG028942.1		China	Wang,G.
MG028941.1		China	Wang,G.
MG028940.1		China	Wang,G.
MG028939.1		China	Wang,G.
MG028938.1		China	Wang,G.
MG028937.1		China	Wang,G.
MG028936.1		China	Wang,G.
MG028935.1		China	Wang,G.
MG028934.1		China	Wang,G.
MG028933.1		China	Wang,G.
MG028932.1		China	Wang,G.
MG028931.1		China	Wang,G.
MG028930.1		China	Wang,G.
MG028929.1		China	Wang,G.
MG028928.1		China	Wang,G.
MG028927.1		China	Wang,G.
MG028926.1		China	Wang,G.
MG028925.1		China	Wang,G.
MG028924.1		China	Wang,G.
MG028923.1		China	Wang,G.
MF535218.1		China: Yunnan Prov.	Fang,Y.
MF535217.1		China: Yunnan Prov.	Fang,Y.
MF535216.1		China: Yunnan Prov.	Fang,Y.
MF535215.1		Myanmar: Xidong County	Fang,Y.
MF535214.1		Myanmar: Xidong County	Fang,Y.
MF535213.1		Myanmar: Xidong County	Fang,Y.
MF535212.1		Myanmar: Xidong County	Fang,Y.
MF535211.1		Myanmar: Xidong County	Fang,Y.
KC797399.1		Korea: Paju	Choochote,W.,
KC797398.1		Korea: Paju	Choochote,W.,
KC797397.1		Korea: Paju	Choochote,W.,
KC797396.1		Korea: Paju	Choochote,W.,
KU497636.1		China	Wang,X.,
KU497635.1		China	Wang,X.,
KU497634.1		China	Wang,X.,
EU789790.1		South Korea	Park,M.-H.,
EU931614.1		China	Park,M.-H.,
EU931613.1		Japan	Park,M.-H.,
EU931612.1		Japan	Park,M.-H.,
EU931611.1		Japan	Park,M.-H.,
AY130474.1		South Korea: Chongup	Min,G.-S.,
AY130473.1		Thailand	Min,G.-S.,
AY130472.1		Thailand	Min,G.-S.,
AY130471.1		Thailand	Min,G.-S.,
AY130470.1		Korea	Min,G.-S.,
AY130469.1		Korea	Min,G.-S.,
AY316156.1		China: Tanghe, Henan	Ma,Y.,
AY316154.1		China: Linshu, Shandong	Ma,Y.,
AF543861.1		China	Gao,Q.,
MH796436.1		Thailand	Brosseau,L.
MH796435.1		Thailand	Brosseau,L.
MH796434.1		Thailand	Brosseau,L.
MH796433.1		Thailand	Brosseau,L.
MH796432.1		Thailand	Brosseau,L.
MH796431.1		Thailand	Brosseau,L.
MH796430.1		Thailand	Brosseau,L.
MH796429.1		Thailand	Brosseau,L.
MH796428.1		Thailand	Brosseau,L.
MH796427.1		Thailand	Brosseau,L.
KU312203.1		China: Yunan Prov.	Shi,W.-Q.
KU312202.1		China: Yunan Prov.	Shi,W.-Q.
KU312201.1		China: Yunan Prov.	Shi,W.-Q.
KU312200.1		China: Yunan Prov.	Shi,W.-Q.
KU312199.1		China: Yunan Prov.	Shi,W.-Q.
KU312198.1		China: Yunan Prov.	Shi,W.-Q.
KJ462253.1		Malaysia	Sum,J.S.,
KJ462252.1		Malaysia	Sum,J.S.,
KJ462251.1		Malaysia	Sum,J.S.,
KJ462250.1		Malaysia	Sum,J.S.,
KJ462249.1		Malaysia	Sum,J.S.,
AB826121.1		Thailand: Chiang Mai	Hempolchom,C.,; Choochote,W.,
AB826120.1		Thailand: Chiang Mai	Hempolchom,C.,; Choochote,W.,
KC769646.1		China	Makhawi,A.M.,
HM488259.1		Thailand: Sa Kaeo	Paredes-Esquivel,C.,
HM488258.1		Thailand: Sa Kaeo	Paredes-Esquivel,C.,
GU384700.1		China	Joshi,D.,
GU384699.1		Thailand	Joshi,D.,
GU384698.1		Thailand	Joshi,D.,
GU384697.1		Japan	Joshi,D.,
GU384696.1		South Korea	Joshi,D.,
GU384695.1		South Korea	Joshi,D.,
GU384694.1		South Korea	Joshi,D.,
GU384693.1		South Korea	Joshi,D.,
GU384692.1		South Korea	Joshi,D.,
GU384691.1		South Korea	Joshi,D.,
GQ161923.1		China: Suizhong, Liaoning	Ma,Y.
DQ177504.1		South Korea	Park,J.S.,
AY375465.1		China	Wilkerson,R.C.,
AY375464.1		South Korea	Wilkerson,R.C.,
AY339278.1		Korea	Hwang,U.W.,
AB778786.1	Anopheles nigerrimus	Cambodia: Ratanakiri	Songsawatkiat,S.,; Choochote,W.,
AB778785.1		Cambodia: Ratanakiri	Songsawatkiat,S.,; Choochote,W.,
AB778784.1		Cambodia: Ratanakiri	Songsawatkiat,S.,; Choochote,W.,
AB778783.1		Thailand: Songkhla	Songsawatkiat,S.,; Choochote,W.,
AB778782.1		Thailand: Songkhla	Songsawatkiat,S.,; Choochote,W.,
AB778781.1		Thailand: Nakhon Si Thammarat	Songsawatkiat,S.,; Choochote,W.,
AB778780.1		Thailand: Nakhon Si Thammarat	Songsawatkiat,S.,; Choochote,W.,
AB778779.1		Thailand: Nakhon Si Thammarat	Songsawatkiat,S.,; Choochote,W.,
AB778778.1		Thailand: Ubon Ratchathani	Songsawatkiat,S.,; Choochote,W.,
AB778777.1		Thailand: Ubon Ratchathani	Songsawatkiat,S.,; Choochote,W.,
AB778776.1		Thailand: Ubon Ratchathani	Songsawatkiat,S.,; Choochote,W.,
AB778775.1		Thailand: Ubon Ratchathani	Songsawatkiat,S.,; Choochote,W.,
AB778774.1		Thailand: Lampang	Songsawatkiat,S.,; Choochote,W.,
KY000685.1		Sri Lanka	Weeraratne,T.C.,
AB839815.1		Cambodia: Ratanakiri	Hempolchom,C.,;Choochote,W.,
AB839814.1		Cambodia: Ratanakiri	Hempolchom,C.,;Choochote,W.,
AB839813.1		Cambodia: Ratanakiri	Hempolchom,C.,;Choochote,W.,
AB839812.1		Thailand: Songkhla	Hempolchom,C.,;Choochote,W.,
AB839811.1		Thailand: Songkhla	Hempolchom,C.,;Choochote,W.,
AB839810.1		Thailand: Nakhon Si Thammarat	Hempolchom,C.,;Choochote,W.,
AB839809.1		Thailand: Nakhon Si Thammarat	Hempolchom,C.,;Choochote,W.,
AB839808.1		Thailand: Nakhon Si Thammarat	Hempolchom,C.,;Choochote,W.,
AB839807.1		Thailand: Ubon Ratchathani	Hempolchom,C.,;Choochote,W.,
AB839806.1		Thailand: Ubon Ratchathani	Hempolchom,C.,;Choochote,W.,
AB839805.1		Thailand: Ubon Ratchathani	Hempolchom,C.,;Choochote,W.,
AB839804.1		Thailand: Ubon Ratchathani	Hempolchom,C.,;Choochote,W.,
AB826115.1		Thailand: Ubon Ratchathani	Hempolchom,C.,;Choochote,W.,

## Sheet: Tables S2
Table S2. Full list of 368 COII sequences of the Anopheles hyrcanus group deposited in GenBank.
ID	Species	Location	Author
AB733522.1	Anopheles paraliae	Thailand: Songkhla	Taai,K.,Choochote,W., et al.
AB733521.1		Thailand: Songkhla	Taai,K.,Choochote,W., et al.
AB733520.1		Thailand: Songkhla	Taai,K.,Choochote,W., et al.
AB733519.1		Thailand: Songkhla	Taai,K.,Choochote,W., et al.
AB733518.1		Thailand: Nakhon Si Thammarat	Taai,K.,Choochote,W., et al.
AB733517.1		Thailand: Ratchaburi	Taai,K.,Choochote,W., et al.
AB733516.1		Thailand: Ratchaburi	Taai,K.,Choochote,W., et al.
AB733515.1		Thailand: Ratchaburi	Taai,K.,Choochote,W., et al.
AB733514.1		Thailand: Ratchaburi	Taai,K.,Choochote,W., et al.
AB733513.1		Thailand: Ratchaburi	Taai,K.,Choochote,W., et al.
AB733512.1		Thailand: Ratchaburi	Taai,K.,Choochote,W., et al.
AB733511.1		Thailand: Ratchaburi	Taai,K.,Choochote,W., et al.
AB733510.1		Thailand: Ratchaburi	Taai,K.,Choochote,W., et al.
AB733509.1		Thailand: Ratchaburi	Taai,K.,Choochote,W., et al.
AB733508.1		Thailand: Ratchaburi	Taai,K.,Choochote,W., et al.
AB733507.1		Thailand: Ratchaburi	Taai,K.,Choochote,W., et al.
AB733043.1		Thailand: Songkhla	Taai,K.,Choochote,W., et al.
AB733042.1		Thailand: Songkhla	Taai,K.,Choochote,W., et al.
AB733041.1		Thailand: Nakhon Si Thammarat	Taai,K.,Choochote,W., et al.
AB733040.1		Thailand: Ratchaburi	Taai,K.,Choochote,W., et al.
AB733039.1		Thailand: Ratchaburi	Taai,K.,Choochote,W., et al.
AB826112.1	Anopheles pursati	Thailand: Ratchaburi	Thongsahuan,S.,Choochote,W., et al.
AB826111.1		Thailand: Chiang Mai	Thongsahuan,S.,Choochote,W., et al.
AB826110.1		Thailand: Chiang Mai	Thongsahuan,S.,Choochote,W., et al.
AB826109.1		Thailand: Chiang Mai	Thongsahuan,S.,Choochote,W., et al.
AB826108.1		Thailand: Chiang Mai	Thongsahuan,S.,Choochote,W., et al.
AB826107.1		Thailand: Chiang Mai	Thongsahuan,S.,Choochote,W., et al.
AB826106.1		Thailand: Chiang Mai	Thongsahuan,S.,Choochote,W., et al.
AB826105.1		Thailand: Chiang Mai	Thongsahuan,S.,Choochote,W., et al.
AB826104.1		Thailand: Chiang Mai	Thongsahuan,S.,Choochote,W., et al.
AB826103.1		Thailand: Chiang Mai	Thongsahuan,S.,Choochote,W., et al.
AB826102.1		Thailand: Chiang Mai	Thongsahuan,S.,Choochote,W., et al.
KX840645.1	Anopheles belenrae	South Korea	Kang,S.
KX840644.1		South Korea	Kang,S.
KX840643.1		South Korea	Kang,S.
AB715145.1	Anopheles peditaeniatus	Thailand: Trang	Saeung,A., et al.
AB715144.1		Thailand: Trang	Saeung,A., et al.
AB715143.1		Thailand: Nakhon Si Thammarat	Saeung,A., et al.
AB715142.1		Thailand: Nakhon Si Thammarat	Saeung,A., et al.
AB715141.1		Thailand: Nakhon Si Thammarat	Saeung,A., et al.
AB715140.1		Thailand: Nakhon Si Thammarat	Saeung,A., et al.
AB715139.1		Thailand: Chumphon	Saeung,A., et al.
AB715138.1		Thailand: Chumphon	Saeung,A., et al.
AB715137.1		Thailand: Chon Buri	Saeung,A., et al.
AB715136.1		Thailand: Chon Buri	Saeung,A., et al.
AB715135.1		Thailand: Chon Buri	Saeung,A., et al.
AB715134.1		Thailand: Ratchaburi	Saeung,A., et al.
AB715133.1		Thailand: Ratchaburi	Saeung,A., et al.
AB715132.1		Thailand: Ratchaburi	Saeung,A., et al.
AB715131.1		Thailand: Saraburi	Saeung,A., et al.
AB715130.1		Thailand: Saraburi	Saeung,A., et al.
AB715129.1		Thailand: Saraburi	Saeung,A., et al.
AB715128.1		Thailand: Ubon Ratchathani	Saeung,A., et al.
AB715127.1		Thailand: Ubon Ratchathani	Saeung,A., et al.
AB715126.1		Thailand: Ubon Ratchathani	Saeung,A., et al.
AB715125.1		Thailand: Ubon Ratchathani	Saeung,A., et al.
AB715124.1		Thailand: Maha Sarakham	Saeung,A., et al.
AB715123.1		Thailand: Maha Sarakham	Saeung,A., et al.
AB715122.1		Thailand: Maha Sarakham	Saeung,A., et al.
AB715121.1		Thailand: Mukdahan	Saeung,A., et al.
AB715120.1		Thailand: Mukdahan	Saeung,A., et al.
AB715119.1		Thailand: Mukdahan	Saeung,A., et al.
AB715118.1		Thailand: Mukdahan	Saeung,A., et al.
AB715117.1		Thailand: Udon Thani	Saeung,A., et al.
AB715116.1		Thailand: Udon Thani	Saeung,A., et al.
AB715115.1		Thailand: Udon Thani	Saeung,A., et al.
AB715114.1		Thailand: Udon Thani	Saeung,A., et al.
AB715113.1		Thailand: Nong Khai	Saeung,A., et al.
AB715112.1		Thailand: Nong Khai	Saeung,A., et al.
AB715111.1		Thailand: Nong Khai	Saeung,A., et al.
AB715110.1		Thailand: Nong Khai	Saeung,A., et al.
AB715109.1		Thailand: Nakhon Sawan	Saeung,A., et al.
AB715108.1		Thailand: Nakhon Sawan	Saeung,A., et al.
AB715107.1		Thailand: Kamphaeng Phet	Saeung,A., et al.
AB715106.1		Thailand: Kamphaeng Phet	Saeung,A., et al.
AB715105.1		Thailand: Phetchabun	Saeung,A., et al.
AB715104.1		Thailand: Phetchabun	Saeung,A., et al.
AB715103.1		Thailand: Lampang	Saeung,A., et al.
AB715102.1		Thailand: Lampang	Saeung,A., et al.
AB715101.1		Thailand: Lampang	Saeung,A., et al.
AB715100.1		Thailand: Lampang	Saeung,A., et al.
AB715099.1		Thailand: Nan	Saeung,A., et al.
AB715098.1		Thailand: Nan	Saeung,A., et al.
AB715097.1		Thailand: Nan	Saeung,A., et al.
AB715096.1		Thailand: Chiang Mai	Saeung,A., et al.
AB715095.1		Thailand: Chiang Mai	Saeung,A., et al.
AB715094.1		Thailand: Chiang Mai	Saeung,A., et al.
AB715093.1		Thailand: Chiang Mai	Saeung,A., et al.
AB539079.1		Thailand: Chumphon	Choochote,W.
AB539078.1		Thailand: Chon Buri	Choochote,W.
AB539077.1		Thailand: Ratchaburi	Choochote,W.
AB539076.1		Thailand: Ubon Ratchathani	Choochote,W.
AB539075.1		Thailand: Udon Thani	Choochote,W.
AB539074.1		Thailand: Kamphaeng Phet	Choochote,W.
AB539073.1		Thailand: Nan	Choochote,W.
AB539072.1		Thailand: Chiang Mai	Choochote,W.
JX070719.1		China	Wang,G.
JX070718.1		China	Wang,G.
JX070717.1		China	Wang,G.
JX070691.1		China	Wang,G.
HQ197490.1	Anopheles hyrcanus	Czech Republic	Toty,C.
HQ197489.1		Czech Republic	Toty,C.
HQ197488.1		Czech Republic	Toty,C.
HQ197487.1		Czech Republic	Toty,C.
HQ197486.1		Czech Republic	Toty,C.
HQ197485.1		Czech Republic	Toty,C.
HQ197484.1		Czech Republic	Toty,C.
HQ197483.1		France	Toty,C.
HQ197482.1		France	Toty,C.
HQ197481.1		France	Toty,C.
HQ197480.1		France	Toty,C.
HQ197479.1		France	Toty,C.
HQ197478.1		France	Toty,C.
HQ197477.1		France	Toty,C.
HQ197476.1		Croatia	Toty,C.
HQ197475.1		Croatia	Toty,C.
HQ197474.1		Croatia	Toty,C.
HQ197473.1		Croatia	Toty,C.
HQ197472.1		Croatia	Toty,C.
HQ197471.1		Croatia	Toty,C.
HQ197470.1		Croatia	Toty,C.
HQ197469.1		Croatia	Toty,C.
HQ197468.1		Turkey	Toty,C.
HQ197467.1		Turkey	Toty,C.
HQ197466.1		Turkey	Toty,C.
HQ197465.1		Turkey	Toty,C.
HQ197464.1		Turkey	Toty,C.
HQ197463.1		Romania	Toty,C.
HQ197462.1		Romania	Toty,C.
HQ197461.1		Romania	Toty,C.
HQ197460.1		Romania	Toty,C.
GQ494008.1		China: Xinjiang, Yining	Ma,Y.J.
JX070699.1		China	Wang,G.
JX070698.1		China	Wang,G.
JX070697.1		China	Wang,G.
KX840651.1	Anopheles pullus	South Korea	Kang,S.
KX840650.1		South Korea	Kang,S.
KX840649.1		South Korea	Kang,S.
KX840648.1		South Korea	Kang,S.
AY444350.1		South Korea	Park,S.-J., et al.
AY444347.1		South Korea	Park,S.-J., et al.
KX840681.1	Anopheles kleini	South Korea	Kang,S.
KX840680.1		South Korea	Kang,S.
KX840679.1		South Korea	Kang,S.
KX840678.1		South Korea	Kang,S.
KX840677.1		South Korea	Kang,S.
KX840676.1		South Korea	Kang,S.
KX840675.1		South Korea	Kang,S.
KX840674.1		South Korea	Kang,S.
KX840673.1		South Korea	Kang,S.
KX840672.1		South Korea	Kang,S.
KX840671.1		South Korea	Kang,S.
KX840657.1		South Korea	Kang,S.
KX840656.1		South Korea	Kang,S.
KX840641.1		South Korea	Kang,S.
KX840640.1		South Korea	Kang,S.
KX840639.1		South Korea	Kang,S.
KF431903.1	Anopheles crawfordi	Viet Nam	Ngo,C.T., et al.
KF431902.1		Viet Nam	Ngo,C.T., et al.
KF431901.1		Viet Nam	Ngo,C.T., et al.
KF431900.1		Viet Nam	Ngo,C.T., et al.
KF431899.1		Viet Nam	Ngo,C.T., et al.
KF431898.1		Viet Nam	Ngo,C.T., et al.
KF431897.1		Viet Nam	Ngo,C.T., et al.
KF431896.1		Viet Nam	Ngo,C.T., et al.
KF431895.1		Viet Nam	Ngo,C.T., et al.
KF431894.1		Viet Nam	Ngo,C.T., et al.
KF431893.1		Viet Nam	Ngo,C.T., et al.
KF431892.1		Viet Nam	Ngo,C.T., et al.
KF431891.1		Viet Nam	Ngo,C.T., et al.
KF431890.1		Viet Nam	Ngo,C.T., et al.
KF431889.1		Viet Nam	Ngo,C.T., et al.
KF431888.1		Viet Nam	Ngo,C.T., et al.
KF431887.1		Viet Nam	Ngo,C.T., et al.
KF431886.1		Viet Nam	Ngo,C.T., et al.
KF431885.1		Viet Nam	Ngo,C.T., et al.
AB779217.1		Cambodia: Mondulkiri	Choochote,W., et al.
AB779216.1		Cambodia: Mondulkiri	Choochote,W., et al.
AB779215.1		Cambodia: Mondulkiri	Choochote,W., et al.
AB779214.1		Cambodia: Mondulkiri	Choochote,W., et al.
AB779213.1		Cambodia: Ratanakiri	Choochote,W., et al.
AB779212.1		Cambodia: Ratanakiri	Choochote,W., et al.
AB779211.1		Cambodia: Ratanakiri	Choochote,W., et al.
AB779209.1		Thailand: Phang Nga	Choochote,W., et al.
AB779208.1		Thailand: Phang Nga	Choochote,W., et al.
AB779207.1		Thailand: Phang Nga	Choochote,W., et al.
AB779206.1		Thailand: Phang Nga	Choochote,W., et al.
AB779205.1		Thailand: Phang Nga	Choochote,W., et al.
AB779204.1		Thailand: Phang Nga	Choochote,W., et al.
AB779203.1		Thailand: Phang Nga	Choochote,W., et al.
AB779202.1		Thailand: Phang Nga	Choochote,W., et al.
AB779201.1		Thailand: Phang Nga	Choochote,W., et al.
AB779200.1		Thailand: Phang Nga	Choochote,W., et al.
AB779199.1		Thailand: Trang	Choochote,W., et al.
AB779198.1		Thailand: Trang	Choochote,W., et al.
AB779197.1		Thailand: Trang	Choochote,W., et al.
AB779196.1		Thailand: Trang	Choochote,W., et al.
AB779195.1		Thailand: Trang	Choochote,W., et al.
AB779194.1		Thailand: Trang	Choochote,W., et al.
AB779193.1		Thailand: Trang	Choochote,W., et al.
AB779192.1		Thailand: Trang	Choochote,W., et al.
AB779191.1		Thailand: Chumphon	Choochote,W., et al.
AB779190.1		Thailand: Nan	Choochote,W., et al.
AB779189.1		Thailand: Chiang Mai	Choochote,W., et al.
AB779210.1		Thailand: Phang Nga	Choochote,W., et al.
EU699091.1	Anopheles lesteri	China:Liao Ning	Ma,Y. and Yang,M.
EU699090.1		China:Liao Ning	Ma,Y. and Yang,M.
EU699089.1		China:Liao Ning	Ma,Y. and Yang,M.
EU699088.1		China:Liao Ning	Ma,Y. and Yang,M.
EU699087.1		China:Liao Ning	Ma,Y. and Yang,M.
EU699086.1		China:Liao Ning	Ma,Y. and Yang,M.
EU699085.1		China:Liao Ning	Ma,Y. and Yang,M.
EU699084.1		China:Gui Zhou	Ma,Y. and Yang,M.
EU699083.1		China:Gui Zhou	Ma,Y. and Yang,M.
EU699082.1		China:Gui Zhou	Ma,Y. and Yang,M.
EU699081.1		China:Gui Zhou	Ma,Y. and Yang,M.
EU699080.1		China:Gui Zhou	Ma,Y. and Yang,M.
EU699079.1		China:Gui Zhou	Ma,Y. and Yang,M.
EU699078.1		China:Gui Zhou	Ma,Y. and Yang,M.
EU699077.1		China:Si Chuan	Ma,Y. and Yang,M.
EU699076.1		China:Si Chuan	Ma,Y. and Yang,M.
EU699075.1		China:Jiang Su	Ma,Y. and Yang,M.
EU699074.1		China:Jiang Su	Ma,Y. and Yang,M.
EU699073.1		China:GK	Ma,Y. and Yang,M.
EU699072.1		China:GK	Ma,Y. and Yang,M.
EU699071.1		China:GK	Ma,Y. and Yang,M.
EU699070.1		China:GK	Ma,Y. and Yang,M.
EU699069.1		China:BG	Ma,Y. and Yang,M.
EU699068.1		China:BG	Ma,Y. and Yang,M.
EU699067.1		China:BG	Ma,Y. and Yang,M.
EU699066.1		China:He Nan	Ma,Y. and Yang,M.
EU699065.1		China:He Nan	Ma,Y. and Yang,M.
EU699064.1		China:He Nan	Ma,Y. and Yang,M.
EU699063.1		China:He Nan	Ma,Y. and Yang,M.
EU699062.1		China	Ma,Y. and Yang,M.
EU699061.1		China	Ma,Y. and Yang,M.
EU699060.1		China:Yun Nan	Ma,Y. and Yang,M.
EU699059.1		China:Yun Nan	Ma,Y. and Yang,M.
EU699058.1		China:Yun Nan	Ma,Y. and Yang,M.
EU699057.1		China:Yun Nan	Ma,Y. and Yang,M.
EU699056.1		China:Yun Nan	Ma,Y. and Yang,M.
AY753147.1		China: Zhuhai, Guangdong	Ma,Y., Yang,P. and Wang,N.
AY753146.1		China: Wuxi, Jiangsu	Ma,Y., Yang,P. and Wang,N.
AY753145.1		China: Donggang, Liaoning	Ma,Y., Yang,P. and Wang,N.
KX840647.1		South Korea	Kang,S.
KX840646.1		South Korea	Kang,S.
AB733038.1		South Korea	Taai,K.,Choochote,W., et al.
AB733037.1		South Korea	Taai,K.,Choochote,W., et al.
AB733036.1		South Korea	Taai,K.,Choochote,W., et al.
EU734846.1		"China: LiaoNing	Ma,Y. and Yang,M.
KX840642.1	Anopheles sineroides	South Korea	Kang,S
AB777833.1	Anopheles nitidus	Thailand: Ubon Ratchathani	Songsawatkiat,S.,Choochote,W., et al.
AB777832.1		Thailand: Ubon Ratchathani	Songsawatkiat,S.,Choochote,W., et al.
AB777831.1		Thailand: Ubon Ratchathani	Songsawatkiat,S.,Choochote,W., et al.
AB777830.1		Thailand: Ubon Ratchathani	Songsawatkiat,S.,Choochote,W., et al.
AB777829.1		Thailand: Ubon Ratchathani	Songsawatkiat,S.,Choochote,W., et al.
AB777828.1		Thailand: Ubon Ratchathani	Songsawatkiat,S.,Choochote,W., et al.
AB777827.1		Thailand: Ubon Ratchathani	Songsawatkiat,S.,Choochote,W., et al.
AB777826.1		Thailand: Ubon Ratchathani	Songsawatkiat,S.,Choochote,W., et al.
AB777825.1		Thailand: Ubon Ratchathani	Songsawatkiat,S.,Choochote,W., et al.
AB777834.1		Thailand: Ubon Ratchathani	Songsawatkiat,S.,Choochote,W., et al.
AB777844.1		Thailand: Phang Nga	Songsawatkiat,S.,Choochote,W., et al.
AB777843.1		Thailand: Phang Nga	Songsawatkiat,S.,Choochote,W., et al.
AB777842.1		Thailand: Phang Nga	Songsawatkiat,S.,Choochote,W., et al.
AB777841.1		Thailand: Ubon Ratchathani	Songsawatkiat,S.,Choochote,W., et al.
AB777840.1		Thailand: Ubon Ratchathani	Songsawatkiat,S.,Choochote,W., et al.
AB777839.1		Thailand: Ubon Ratchathani	Songsawatkiat,S.,Choochote,W., et al.
AB777838.1		Thailand: Ubon Ratchathani	Songsawatkiat,S.,Choochote,W., et al.
AB777837.1		Thailand: Ubon Ratchathani	Songsawatkiat,S.,Choochote,W., et al.
AB777836.1		Thailand: Ubon Ratchathani	Songsawatkiat,S.,Choochote,W., et al.
AB777835.1		Thailand: Ubon Ratchathani	Songsawatkiat,S.,Choochote,W., et al.
AB777824.1		Thailand: Ubon Ratchathani	Songsawatkiat,S.,Choochote,W., et al.
AB826101.1	Anopheles argyropus	Thailand: Nakhon Si Thammarat	Thongsahuan,S., Choochote,W., et al.
AB826100.1		Thailand: Nakhon Si Thammarat	Thongsahuan,S., Choochote,W., et al.
AB826099.1		Thailand: Nakhon Si Thammarat	Thongsahuan,S., Choochote,W., et al.
AB826098.1		Thailand: Nakhon Si Thammarat	Thongsahuan,S., Choochote,W., et al.
AB826097.1		Thailand: Nakhon Si Thammarat	Thongsahuan,S., Choochote,W., et al.
AB826096.1		Thailand: Nakhon Si Thammarat	Thongsahuan,S., Choochote,W., et al.
AB826095.1		Thailand: Ubon Ratchathani	Thongsahuan,S., Choochote,W., et al.
AB826094.1		Thailand: Ubon Ratchathani	Thongsahuan,S., Choochote,W., et al.
AB826093.1		Thailand: Ubon Ratchathani	Thongsahuan,S., Choochote,W., et al.
KX840670.1	Anopheles sinensis	South Korea	Kang,S.
KX840669.1		South Korea	Kang,S.
KX840668.1		South Korea	Kang,S.
KX840667.1		South Korea	Kang,S.
KX840666.1		South Korea	Kang,S.
KX840665.1		South Korea	Kang,S.
KX840664.1		South Korea	Kang,S.
KX840663.1		South Korea	Kang,S.
KX840662.1		South Korea	Kang,S.
KX840661.1		South Korea	Kang,S.
KX840660.1		South Korea	Kang,S.
KX840659.1		South Korea	Kang,S.
KX840658.1		South Korea	Kang,S.
KX840655.1		South Korea	Kang,S.
KX840654.1		South Korea	Kang,S.
KX840653.1		South Korea	Kang,S.
KX840652.1		South Korea	Kang,S.
EU931618.1		China	Park,M.-H., et al.
EU931617.1		Japan	Park,M.-H., et al.
EU931616.1		Japan	Park,M.-H., et al.
EU931615.1		Japan	Park,M.-H., et al.
AY130468.1		Thailand: Chiang Mai	Min,G.-S., et al.
AY130467.1		Thailand: Chiang Mai	Min,G.-S., et al.
AY130466.1		Thailand: Chiang Mai	Min,G.-S., et al.
AY130465.1		South Korea: Incheon	Min,G.-S., et al.
AY130464.1		South Korea: Incheon	Min,G.-S., et al.
AY130463.1		South Korea: Chongup	Min,G.-S., et al.
KJ617053.1		China	Yang,F.L. and Chen,B.
AY953354.1		China: Danfeng, Shaanxi	Ma,Y. and Li,S.
AY255797.1		China	Ma,Y. and Li,S.
AF325715.1		China	Wang,J. and Huang,C.
JX070690.1		China	Wang,G. and Zhao,T.
JX070684.1		China	Wang,G. and Zhao,T.
JX070677.1		China	Wang,G. and Zhao,T.
JX070676.1		China	Wang,G. and Zhao,T.
JX070675.1		China	Wang,G. and Zhao,T.
AY753144.1		China: Jining, Shandong	Ma,Y., Yang,P. and Wang,N.
AY753143.1		China: Hangzhou, Zhejiang	Ma,Y., Yang,P. and Wang,N.
MG816568.1		China: Yunnan	Ding,Y.-R., et al.
MG816567.1		China: Yunnan	Ding,Y.-R., et al.
MG816566.1		China: Yunnan	Ding,Y.-R., et al.
MG816565.1		China: Yunnan	Ding,Y.-R., et al.
MG816564.1		China: Yunnan	Ding,Y.-R., et al.
MG816563.1		China: Yunnan	Ding,Y.-R., et al.
MG816562.1		China: Yunnan	Ding,Y.-R., et al.
MG816561.1		China: Yunnan	Ding,Y.-R., et al.
MG816560.1		China: Yunnan	Ding,Y.-R., et al.
MG816559.1		China: Yunnan	Ding,Y.-R., et al.
MG816558.1		China: Yunnan	Ding,Y.-R., et al.
MG816557.1		China: Yunnan	Ding,Y.-R., et al.
MG816556.1		China: Chongqing	Ding,Y.-R., et al.
MG816555.1		China: Chongqing	Ding,Y.-R., et al.
MG816554.1		China: Chongqing	Ding,Y.-R., et al.
MG816553.1		China: Chongqing	Ding,Y.-R., et al.
MG816552.1		China: Chongqing	Ding,Y.-R., et al.
MG816551.1		China: Chongqing	Ding,Y.-R., et al.
MG816550.1		China: Chongqing	Ding,Y.-R., et al.
MG816549.1		China: Chongqing	Ding,Y.-R., et al.
MG816548.1		China: Chongqing	Ding,Y.-R., et al.
MG816547.1		China: Chongqing	Ding,Y.-R., et al.
MG816546.1		China: Chongqing	Ding,Y.-R., et al.
MG816544.1		China: Anhui	Ding,Y.-R., et al.
MG816543.1		China: Anhui	Ding,Y.-R., et al.
MG816542.1		China: Anhui	Ding,Y.-R., et al.
MG816541.1		China: Anhui	Ding,Y.-R., et al.
MG816540.1		China: Anhui	Ding,Y.-R., et al.
MG816539.1		China: Anhui	Ding,Y.-R., et al.
MG816538.1		China: Anhui	Ding,Y.-R., et al.
MG816537.1		China: Anhui	Ding,Y.-R., et al.
MG816536.1		China: Anhui	Ding,Y.-R., et al.
MG816535.1		China: Anhui	Ding,Y.-R., et al.
MG816534.1		China: Anhui	Ding,Y.-R., et al.
MG816533.1		China: Anhui	Ding,Y.-R., et al.
MF322628.1		China	Ding,Y.-R., et al.
AB778812.1	Anopheles nigerrimus	Cambodia: Ratanakiri	Songsawatkiat,S.,Choochote,W., et al.
AB778811.1		Cambodia: Ratanakiri	Songsawatkiat,S.,Choochote,W., et al.
AB778810.1		Cambodia: Ratanakiri	Songsawatkiat,S.,Choochote,W., et al.
AB778809.1		Thailand: Songkhla	Songsawatkiat,S.,Choochote,W., et al.
AB778808.1		Thailand: Songkhla	Songsawatkiat,S.,Choochote,W., et al.
AB778807.1		Thailand: Nakhon Si Thammarat	Songsawatkiat,S.,Choochote,W., et al.
AB778806.1		Thailand: Nakhon Si Thammarat	Songsawatkiat,S.,Choochote,W., et al.
AB778805.1		Thailand: Nakhon Si Thammarat	Songsawatkiat,S.,Choochote,W., et al.
AB778804.1		Thailand: Ubon Ratchathani	Songsawatkiat,S.,Choochote,W., et al.
AB778803.1		Thailand: Ubon Ratchathani	Songsawatkiat,S.,Choochote,W., et al.
AB778802.1		Thailand: Ubon Ratchathani	Songsawatkiat,S.,Choochote,W., et al.
AB778801.1		Thailand: Ubon Ratchathani	Songsawatkiat,S.,Choochote,W., et al.
AB778800.1		Thailand: Lampang	Songsawatkiat,S.,Choochote,W., et al.

## Sheet: Tables S3
Table S3. Full list of 267 ITS2 sequences (haplotypes) of the Anopheles hyrcanus group used for genetic divergence analysis and phylogenetic analysis.
No.	ID	Species	Location	Author
AB159604.1 An. engarensis (JP:HK)	AB159604.1	Anopheles engarensis	Japan:Hokkaido, Memanbetsu	Sawabe,K., et al.
AB733487.1 An.paraliae (TH:SK)	AB733487.1	Anopheles paraliae	Thailand: Songkhla	Taai,K.; Choochote,W., et al.
AB733486.1 An.paraliae (TH:NS)	AB733486.1		Thailand: Nakhon Si Thammarat	Taai,K.; Choochote,W., et al.
AB733476.1 An.paraliae (TH:RT)	AB733476.1		Thailand: Ratchaburi	Taai,K.; Choochote,W., et al.
AB733475.1 An.paraliae (TH:CH)	AB733475.1		Thailand: Chanthaburi	Taai,K.; Choochote,W., et al.
AB733026.1 An.paraliae (TH:SK)	AB733026.1		Thailand: Songkhla	Taai,K.; Choochote,W., et al.
AB733025.1 An.paraliae (TH:NS)	AB733025.1		Thailand: Nakhon Si Thammarat	Taai,K.; Choochote,W., et al
AB733023.1 An.paraliae (TH:RT)	AB733023.1		Thailand: Ratchaburi	Taai,K.; Choochote,W., et al.
MH796446.1 An.paraliae (TH:FR)	MH796446.1		France	Brosseau,L.
AB839838.1 An.paraliae (TH:SK)	AB839838.1		Thailand: Songkhla	Hempolchom,C.; Choochote,W., et al.
AB839837.1 An.paraliae (TH:NS)	AB839837.1		Thailand: Nakhon Si Thammarat	Hempolchom,C.; Choochote,W., et al.
AB826117.1 An.paraliae (TH:SK)	AB826117.1		Thailand: Songkhla	Hempolchom,C.; Choochote,W., et al.
AB826072.1 An.pursati (TH:RT)	AB826072.1	Anopheles pursati	Thailand: Ratchaburi	Thongsahuan,S.; Choochote,W., et al.
AB826062.1 An.pursati (TH:CM)	AB826062.1		Thailand: Chiang Mai	Thongsahuan,S.; Choochote,W., et al.
AB826119.1 An.pursati (TH:CM)	AB826119.1		Thailand: Chiang Mai	Hempolchom,C.; Choochote,W., et al.
AB839846.1 An.pursati (TH:CM)	AB839846.1		Thailand: Chiang Mai	Hempolchom,C.; Choochote,W., et al.
MG028908.1 An.belenrae (CN)	MG028908.1	Anopheles belenrae	China	Wang,G.
GU384708.1 An.belenrae (KR)	GU384708.1		South Korea	Joshi,D., et al.
GU384707.1 An.belenrae (KR)	GU384707.1		South Korea	Joshi,D., et al.
EU789794.1 An.belenrae (KR)	EU789794.1		South Korea	Park,M.-H., et al.
DQ137142.1 An.belenrae (KR)	DQ137142.1		South Korea	Park,J.S., et al.
AY375466.1 An.belenrae (KR)	AY375466.1		South Korea	Wilkerson,R.C., et al.
AY187728.1 An.belenrae (CN:SD)	AY187728.1		China: Jining County, Shandong Province	Ma,Y., et al.
AF145464.1 An.belenrae (KR)	AF145464.1		South Korea	Ma,Y., et al.
AB715038.1 An.peditaeniatus (TH:TG)	AB715038.1	Anopheles peditaeniatus	Thailand: Trang	Saeung,A., et al.
AB715034.1 An.peditaeniatus (TH:NS)	AB715034.1		Thailand: Nakhon Si Thammarat	Saeung,A., et al.
AB715032.1 An.peditaeniatus (TH:CP)	AB715032.1		Thailand: Chumphon	Saeung,A., et al.
AB715029.1 An.peditaeniatus (TH:CB)	AB715029.1		Thailand: Chon Buri	Saeung,A., et al.
AB715026.1 An.peditaeniatus (TH:RT)	AB715026.1		Thailand: Ratchaburi	Saeung,A., et al.
AB715023.1 An.peditaeniatus (TH:SB)	AB715023.1		Thailand: Saraburi	Saeung,A., et al.
AB715019.1 An.peditaeniatus (TH:UR)	AB715019.1		Thailand: Ubon Ratchathani	Saeung,A., et al.
AB715016.1 An.peditaeniatus (TH:MS)	AB715016.1		Thailand: Maha Sarakham	Saeung,A., et al.
AB715012.1 An.peditaeniatus (TH:MD)	AB715012.1		Thailand: Mukdahan	Saeung,A., et al.
AB715008.1 An.peditaeniatus (TH:UT)	AB715008.1		Thailand: Udon Thani	Saeung,A., et al.
AB715004.1 An.peditaeniatus (TH:NK)	AB715004.1		Thailand: Nong Khai	Saeung,A., et al.
AB715002.1 An.peditaeniatus (TH:NS)	AB715002.1		Thailand: Nakhon Sawan	Saeung,A., et al.
AB715000.1 An.peditaeniatus (TH:KP)	AB715000.1		Thailand: Kamphaeng Phet	Saeung,A., et al.
AB714998.1 An.peditaeniatus (TH:PB)	AB714998.1		Thailand: Phetchabun	Saeung,A., et al.
AB714994.1 An.peditaeniatus (TH:LP)	AB714994.1		Thailand: Lampang	Saeung,A., et al.
AB714991.1 An.peditaeniatus (TH:NN)	AB714991.1		Thailand: Nan	Saeung,A., et al.
AB714987.1 An.peditaeniatus (TH:CM)	AB714987.1		Thailand: Chiang Mai	Saeung,A., et al.
AB539063.1 An.peditaeniatus (TH:CP)	AB539063.1		Thailand: Chumphon	Choochote,W.
AB539062.1 An.peditaeniatus (TH:CB)	AB539062.1		Thailand: Chon Buri	Choochote,W.
AB539061.1 An.peditaeniatus (TH:RT)	AB539061.1		Thailand: Ratchaburi	Choochote,W.
AB539060.1 An.peditaeniatus (TH:UR)	AB539060.1		Thailand: Ubon Ratchathani	Choochote,W.
AB539059.1 An.peditaeniatus (TH:UT)	AB539059.1		Thailand: Udon Thani	Choochote,W.
AB539058.1 An.peditaeniatus (TH:KP)	AB539058.1		Thailand: Kamphaeng Phet	Choochote,W.
AB539057.1 An.peditaeniatus (TH:NN)	AB539057.1		Thailand: Nan	Choochote,W.
AB539056.1 An.peditaeniatus (TH:CM)	AB539056.1		Thailand: Chiang Mai	Choochote,W.
MF535198.1 An.peditaeniatus (CN:YN)	MF535198.1		China: Yunnan	Fang,Y., et al.
MT740901.1 An.peditaeniatus (ID:SU)	MT740901.1		Indonesia: Sulawesi	Davidson,J.R., et al.
MT623069.1 An.peditaeniatus (MY:SB)	MT623069.1		Malaysia: Sabah, Kudat - Paradason	Manin,B.O.
MT623068.1 An.peditaeniatus (MY:SB)	MT623068.1		Malaysia: Sabah, Kudat - Paradason	Manin,B.O.
MT623067.1 An.peditaeniatus (MY:SB)	MT623067.1		Malaysia: Sabah, Kudat - Paradason	Manin,B.O.
MN203099.1 An.peditaeniatus (ID)	MN203099.1		Indonesia	Davidson,J.R., et al.
KY000687.1 An.peditaeniatus (LK)	KY000687.1		Sri Lanka	Weeraratne,T.C., et al.
KY677704.1 An.peditaeniatus (MM)	KY677704.1		Myanmar	Chaumeau,V., et al.
KY677700.1 An.peditaeniatus (MM)	KY677700.1		Myanmar	Chaumeau,V., et al.
KY677699.1 An.peditaeniatus (MM)	KY677699.1		Myanmar	Chaumeau,V., et al.
KY677698.1 An.peditaeniatus (MM)	KY677698.1		Myanmar	Chaumeau,V., et al.
KU312208.1 An.peditaeniatus (CN:TB)	KU312208.1		China: Tibet	Shi,W.-Q; Fang,Y.
KU312205.1 An.peditaeniatus (CN:YN)	KU312205.1		China: Yunan Prov.	Shi,W.-Q; Fang,Y.
KU312204.1 An.peditaeniatus (CN:YN)	KU312204.1		China: Yunan Prov.	Shi,W.-Q; Fang,Y.
KU312206.1 An.peditaeniatus (CN:YN)	KU312206.1		China: Yunan Prov.	Shi,W.-Q; Fang,Y.
KJ462261.1 An.peditaeniatus (MY)	KJ462261.1		Malaysia	Sum,J.S., et al.
KJ462260.1 An.peditaeniatus (MY)	KJ462260.1		Malaysia	Sum,J.S., et al.
KJ462259.1 An.peditaeniatus (MY)	KJ462259.1		Malaysia	Sum,J.S., et al.
AB839845.1 An.peditaeniatus (TH:TG)	AB839845.1		Thailand: Trang	Hempolchom,C.; Choochote,W., et al.
AB839843.1 An.peditaeniatus (TH:NS)	AB839843.1		Thailand: Nakhon Si Thammarat	Hempolchom,C.; Choochote,W., et al.
AB839842.1 An.peditaeniatus (TH:UR)	AB839842.1		Thailand: Ubon Ratchathani	Hempolchom,C.; Choochote,W., et al.
AB839841.1 An.peditaeniatus (TH:LP)	AB839841.1		Thailand: Lampang	Hempolchom,C.; Choochote,W., et al.
AB839840.1 An.peditaeniatus (TH:CM)	AB839840.1		Thailand: Chiang Mai	Hempolchom,C.; Choochote,W., et al.
AB826118.1 An.peditaeniatus (TH:CM)	AB826118.1		Thailand: Chiang Mai	Hempolchom,C.; Choochote,W., et al.
KC769644.1 An.peditaeniatus (CN)	KC769644.1		China	Makhawi,A.M., et al.
HM488271.1 An.peditaeniatus (TH:TR)	HM488271.1		Thailand: Trat	Paredes-Esquivel,C., et al.
HM488270.1 An.peditaeniatus (TH:TK)	HM488270.1		Thailand: Tak	Paredes-Esquivel,C., et al.
HM488269.1 An.peditaeniatus (TH:TK)	HM488269.1		Thailand: Tak	Paredes-Esquivel,C., et al.
AF543862.1 An.peditaeniatus (TH:TP)	AF543862.1		East Timor	Gao,Q., et al.
AY129958.1 An.peditaeniatus (CN:YN)	AY129958.1		China: Mengla County, Yunnan	Ma,Y.
AF261150.2 An.kweiyangensis (CN:SC)	AF261150.2	Anopheles kweiyangensis	China: Pujiang County, Sichuan Province	Ma,Y.
AM773809.1 An.hyrcanus (TR:KA)	AM773809.1	Anopheles hyrcanus	Turkey:Kars	Poncon,N., et al.
AM773808.1 An.hyrcanus (TR:CA)	AM773808.1		France:Camargue	Poncon,N., et al.
MF535199.1 An.hyrcanus (CN:XJ)	MF535199.1		China: Xinjiang	Fang,Y., et al.
KP749440.1 An.hyrcanus (IT:PG)	KP749440.1		Italy: Castiglione del Lago (PG)	Toma,L.; Di Luca,M
EF613307.1 An.hyrcanus (IR:GL)	EF613307.1		Iran: Langrood District, Guilan Province	Djadid,N.D., et al.
EF613304.1 An.hyrcanus (IR:GL)	EF613304.1		Iran: Talesh District, Guilan Province	Djadid,N.D., et al.
EF613301.1 An.hyrcanus (IR:GL)	EF613301.1		Iran: Fooman District, Guilan Province	Djadid,N.D., et al.
EF613300.1 An.hyrcanus (IR:GL)	EF613300.1		Iran: Astara District, Guilan Province	Djadid,N.D., et al.
EF613299.1 An.hyrcanus (IR:GL)	EF613299.1		Iran: Roodsar District, Guilan Province	Djadid,N.D., et al.
EF613298.1 An.hyrcanus (IR:GL)	EF613298.1		Iran: Rezvanshahr District, Guilan Province	Djadid,N.D., et al.
EF613296.1 An.hyrcanus (IR:GL)	EF613296.1		Iran: Astaneh-Ashrafieh District, Guilan Province	Djadid,N.D., et al.
EF613295.1 An.hyrcanus (IR:GL)	EF613295.1		Iran: Amlash District, Guilan Province	Djadid,N.D., et al.
EF613293.1 An.hyrcanus (IR:AR)	EF613293.1		Iran: Pars-Abad District, Ardebil Province	Djadid,N.D., et al.
EF613292.1 An.hyrcanus (IR:AR)	EF613292.1		Iran: Pars-Abad District, Ardebil Province	Djadid,N.D., et al.
EF613288.1 An.hyrcanus (IR:AR)	EF613288.1		Iran: Pars-Abad District, Ardebil Province	Djadid,N.D., et al.
KU312218.1 An.hyrcanus (CN)	KU312218.1		China	Shi,W.-Q;Fang,Y.
KU312217.1 An.hyrcanus (CN)	KU312217.1		China	Shi,W.-Q;Fang,Y.
AY533855.1 An.hyrcanus (IR:GL)	AY533855.1		Iran: Astaneh district Gilan province	Djadid,N.D. and Zakeri,S.
KC434087.1 An.hyrcanus (AT:BU)	KC434087.1		Austria: Burgenland	Seidel,B., et al.
GU478869.1 An.hyrcanus (IR)	GU478869.1		Iran	Oshaghi,M.A., et al.
EU011802.1 An.hyrcanus (IR:GL)	EU011802.1		Iran: Astaneh-ashrafieh District, Guilan Province	Djadid,N.D., et al.
EU011801.1 An.hyrcanus (IR:AR)	EU011801.1		Iran: Pars-abad District, Ardebil Province	Djadid,N.D., et al.
EU011800.1 An.hyrcanus (IR:GL)	EU011800.1		Iran: Fooman District, Guilan Province	Djadid,N.D., et al.
DQ243835.1 An.hyrcanus (IR:AR)	DQ243835.1		Iran: Tazeh-Kand Kyian Village, Pars-Abad District, Ardebil Province	Djadid,N.D., et al.
AF261149.1 An.hyrcanus (CN:XJ)	AF261149.1		China: Yining, Xingjiang	Ma,Y.
AY515173.1 An.hyrcanus (UZ:SU)	AY515173.1		Uzbekistan: Surkhandarya Region	Severini,C.; Di Luca,M.
HQ197518.1 An.hyrcanus (TR)	HQ197518.1		Turkey	Toty,C.
HQ197519.1 An.hyrcanus (TR)	HQ197519.1		Turkey	Toty,C.
HQ197491.1 An.hyrcanus (HR)	HQ197491.1		Croatia	Toty,C.
HQ197492.1 An.hyrcanus (HR)	HQ197492.1		Croatia	Toty,C.
MK562393.1 An.hyrcanus (GR)	MK562393.1		Greece: Kala Dendra Serre	Tegos,N., et al. Beleri,S. and Patsoula,E.
MK562389.1 An.hyrcanus (GR)	MK562389.1		Greece: Kalohori Thessaloniki	Tegos,N., et al. Beleri,S. and Patsoula,E.
KJ960222.1 An.hyrcanus (IR)	KJ960222.1	Anopheles hyrcanus SPIR	Iran	Oshaghi,M.A., et al.
EF613308.1 An.hyrcanus (IR:KZ)	EF613308.1		Iran: Shadegan District, Khuzistan Province	Djadid & Zakeri
EF613309.1 An.hyrcanus (IR:KZ)	EF613309.1		Iran: Shadegan District, Khuzistan Province	Djadid & Zakeri
MF535207.1 An.pullus (CN:SD)	MF535207.1	Anopheles pullus	China: Shandong Prov.	Fang,Y., et al.
MF535206.1 An.pullus (CN:SD)	MF535206.1		China: Shandong Prov.	Fang,Y., et al.
AY444345.1 An.pullus (KR)	AY444345.1		South Korea	Park,S.-J., et al.
AY170924.2 An.pullus (KR:KY)	AY170924.2		South Korea: Taesong Dong, Paju County, Kyonggi Province	Ma,Y., et al.
AY170923.2 An.pullus (KR:KY)	AY170923.2		South Korea: Taesong Dong, Paju County, Kyonggi Province	Ma,Y., et al.
AY170925.2 An.pullus (CN:SC)	AY170925.2		China: Gao County, Sichuan Province	Ma,Y., et al.
AY186791.2 An.pullus (CN:LN)	AY186791.2		China: Shengyang and Donggang, Liaoning Province	Ma,Y., et al.
KU312216.1 An.pullus (CN:SD)	KU312216.1		China: Shangdong Prov.	Shi,W.-Q. Fang,Y.
KU312213.1 An.pullus (CN:LN)	KU312213.1		China: Liaoning Prov.	Shi,W.-Q. Fang,Y.
KU312212.1 An.pullus (CN:LN)	KU312212.1		China: Liaoning Prov.	Shi,W.-Q. Fang,Y.
KU312211.1 An.pullus (CN:LN)	KU312211.1		China: Liaoning Prov.	Shi,W.-Q. Fang,Y.
KU312210.1 An.pullus (CN:SD)	KU312210.1		China: Shangdong Prov.	Shi,W.-Q. Fang,Y.
KC769645.1 An.pullus (CN)	KC769645.1		China	Makhawi,A.M., et al.
AF146749.2 An.pullus (CN:KR)	AF146749.2		South Korea	Ma,Y., et al.
JN865249.1 An.pullus (CN:SD)	JN865249.1		China: Shandong Province, Rongcheng City	Zhou,X.J., et al.
JN865248.1 An.pullus (CN:SD)	JN865248.1		China: Shandong Province, Rongcheng City	Zhou,X.J., et al.
JN865246.1 An.pullus (CN:SD)	JN865246.1		China: Shandong Province, Rongcheng City	Zhou,X.J., et al.
EU789792.1 An.pullus (KR)	EU789792.1		South Korea	Park,M.-H., et al.
GU384703.1 An.pullus (KR)	GU384703.1		South Korea	Joshi,D., et al.
GU384702.1 An.pullus (KR)	GU384702.1		South Korea	Joshi,D., et al.
GU384701.1 An.pullus (KR)	GU384701.1		South Korea	Joshi,D., et al.
DQ177503.1 An.pullus (KR)	DQ177503.1		South Korea	Park,J.S., et al.
AY375470.1 An.pullus (KR)	AY375470.1		South Korea	Wilkerson,R.C., et al.
KC797431.1 An.kleini (KR:PJ)	KC797431.1	Anopheles kleini	Korea: Paju	Choochote,W., et al.
EU789793.1 An.kleini (KR)	EU789793.1		South Korea	Park,M.-H., et al.
FJ875074.1 An.kleini (CN:LN)	FJ875074.1		China: Zhangwu, Liaoning	Ma,Y.
FJ875072.1 An.kleini (CN:LN)	FJ875072.1		China: Suizhong, Liaoning	Ma,Y.
GU384713.1 An.kleini (KR)	GU384713.1		South Korea	Joshi,D., et al.
DQ177501.1 An.kleini (KR)	DQ177501.1		South Korea	Park,J.S., et al.
AY753740.1 An.kleini (KR)	AY753740.1		South Korea	Li,C., et al.
AB779156.1 An.crawfordi (KH:MD)	AB779156.1	Anopheles crawfordi	Cambodia: Mondulkiri	Saeung,A., et al.; Choochote,W., et al.
AB779153.1 An.crawfordi (KH:RT)	AB779153.1		Cambodia: Ratanakiri	Saeung,A., et al.; Choochote,W., et al.
AB779142.1 An.crawfordi (TH:PG)	AB779142.1		Thailand: Phang Nga	Saeung,A., et al.; Choochote,W., et al.
AB779134.1 An.crawfordi (TH:TG)	AB779134.1		Thailand: Trang	Saeung,A., et al.; Choochote,W., et al.
AB779133.1 An.crawfordi (TH:CP)	AB779133.1		Thailand: Chumphon	Saeung,A., et al.; Choochote,W., et al.
AB779132.1 An.crawfordi (TH:NN)	AB779132.1		Thailand: Nan	Saeung,A., et al.; Choochote,W., et al.
AB779131.1 An.crawfordi (TH:CM)	AB779131.1		Thailand: Chiang Mai	Saeung,A., et al.; Choochote,W., et al.
AB779152.1 An.crawfordi (TH:SK)	AB779152.1		Thailand: Songkhla	Choochote,W., et al.
AB839800.1 An.crawfordi (KH:MD)	AB839800.1		Cambodia: Mondulkiri	Hempolchom,C., et al.; Choochote,W., et al.
AB839796.1 An.crawfordi (KH:RT)	AB839796.1		Cambodia: Ratanakiri	Hempolchom,C., et al.; Choochote,W., et al.
AB839795.1 An.crawfordi (TH:SK)	AB839795.1		Thailand: Songkhla	Hempolchom,C., et al.; Choochote,W., et al.
AB839785.1 An.crawfordi (TH:PG)	AB839785.1		Thailand: Phang Nga	Hempolchom,C., et al.; Choochote,W., et al.
AB839783.1 An.crawfordi (TH:TG)	AB839783.1		Thailand: Trang	Hempolchom,C., et al.; Choochote,W., et al.
AB839782.1 An.crawfordi (TH:CP)	AB839782.1		Thailand: Chumphon	Hempolchom,C., et al.; Choochote,W., et al.
AB839781.1 An.crawfordi (TH:CM)	AB839781.1		Thailand: Chiang Mai	Hempolchom,C., et al.; Choochote,W., et al.
AB826114.1 An.crawfordi (TH:CP)	AB826114.1		Thailand: Chumphon	Hempolchom,C., et al.; Choochote,W., et al.
AJ620902.1 An.lesteri (KR)	AJ620902.1	Anopheles lesteri	South Korea	Hwang,U.W.
AJ620901.1 An.lesteri (KR)	AJ620901.1		South Korea	Hwang,U.W.
AJ620900.1 An.lesteri (KR)	AJ620900.1		South Korea	Hwang,U.W.
AJ620899.1 An.lesteri (KR)	AJ620899.1		South Korea	Hwang,U.W.
AJ004941.3 An.lesteri (CN)	AJ004941.3		China	Ma,Y., et al.
AB159606.1 An.lesteri (JP:HK)	AB159606.1		Japan:Hokkaido, Memanbetsu	Sawabe,K., et al.
AY375469.1 An.lesteri (PH)	AY375469.1		Philippines	Wilkerson,R.C., et al.
AY375468.1 An.lesteri (KR)	AY375468.1		South Korea	Wilkerson,R.C., et al.
MF535205.1 An.lesteri (CN:GD)	MF535205.1		China: Guangdong Prov.	Fang,Y.
AB733020.1 An.lesteri (KR)	AB733020.1		South Korea	Taai,K., et al.
EU789791.1 An.lesteri (KR)	EU789791.1		South Korea	Park,M.-H., et al.
AF384172.2 An.lesteri (CN:LN)	AF384172.2		China: Shenyang, Liaoning	Ma,Y., et al.
KU682193.1 An.lesteri (CN:LN)	KU682193.1		China: Liaoning Prov.	Fang,Y.
KU312221.1 An.lesteri (CN:LN)	KU312221.1		China: Liaoning Prov.	Shi,W.-Q.;Fang,Y.
KC769643.1 An.lesteri (CN)	KC769643.1		China	Makhawi,A.M., et al.
GU384722.1 An.lesteri (KR)	GU384722.1		South Korea	Joshi,D., et al.
GU384720.1 An.lesteri (KR)	GU384720.1		South Korea	Joshi,D., et al.
GU384719.1 An.lesteri (KR)	GU384719.1		South Korea	Joshi,D., et al.
GU384718.1 An.lesteri (KR)	GU384718.1		South Korea	Joshi,D., et al.
GU384717.1 An.lesteri (KR)	GU384717.1		South Korea	Joshi,D., et al.
DQ177502.1 An.lesteri (KR)	DQ177502.1		South Korea	Park,J.S., et al.
AJ620895.1 An.sineroides (KR)	AJ620895.1	Anopheles sineroides	South Korea	Hwang,U.W.
AB159605.1 An.sineroides (JP:HK)	AB159605.1		Japan:Hokkaido, Fukagawa	Sawabe,K., et al.
EU789795.1 An.sineroides (KR)	EU789795.1		South Korea	Park,M.-H., et al.
GU384725.1 An.sineroides (KR)	GU384725.1		South Korea	Joshi,D., et al.
GU384723.1 An.sineroides (KR)	GU384723.1		South Korea	Joshi,D., et al.
DQ177505.1 An.sineroides (KR)	DQ177505.1		South Korea	Park,M.-H., et al.
GU384724.1 An.sineroides (KR)	GU384724.1		South Korea	Joshi,D., et al.
AF146750.2 An.liangshanensis (CN:SC)	AF146750.2	Anopheles liangshanensis	China: Sichuan Province	Ma,Y., et al.
AY170922.1 An.liangshanensis (CN:YN)	AY170922.1		China: Tengchong County, Yunnan Province	Ma,Y., et al.
KU682194.1 An.liangshanensis (CN:YN)	KU682194.1		China: Tengchong County, Yunnan Province	Fang,Y.
AM773810.1 An.pseudopictus (FR:CA)	AM773810.1	Anopheles pseudopictus	France:Camargue	Poncon,N., et al.
GU478879.1 An.pseudopictus (IR)	GU478879.1		Iran	Oshaghi,M.A., et al.
AB777800.1 An.nitidus (TH:PG)	AB777800.1	Anopheles nitidus	Thailand: Phang Nga	Songsawatkiat,S., et al.; Choochote,W., et al.
AB839834.1 An.nitidus (TH:PG)	AB839834.1		Thailand: Phang Nga	Hempolchom,C., et al.; Choochote,W., et al.
AB826116.1 An.nitidus (TH:PG)	AB826116.1		Thailand: Phang Nga	Hempolchom,C., et al.; Choochote,W., et al.
AB777782.1 An.nitidus (TH:UR)	AB777782.1		Thailand: Ubon Ratchathani	Songsawatkiat,S., et al.; Choochote,W., et al.
AB839816.1 An.nitidus (TH:UR)	AB839816.1		Thailand: Ubon Ratchathani	Hempolchom,C., et al.; Choochote,W., et al.
AB826056.1 An.argyropus (TH:NS)	AB826056.1	Anopheles argyropus	Thailand: Nakhon Si Thammarat	Thongsahuan,S., et al.; Choochote,W., et al.
AB826053.1 An.argyropus (TH:UR)	AB826053.1		Thailand: Ubon Ratchathani	Thongsahuan,S., et al.; Choochote,W., et al.
AB839775.1 An.argyropus (TH:NS)	AB839775.1		Thailand: Nakhon Si Thammarat	Hempolchom,C., et al.; Choochote,W., et al.
AB839773.1 An.argyropus (TH:UR)	AB839773.1		Thailand: Ubon Ratchathani	Hempolchom,C., et al.; Choochote,W., et al.
AJ004942.2 An.sinensis (CN:ZJ)	AJ004942.2	Anopheles sinensis	China:Zhejiang Province, Linan County	Ma,Y., et al.
AB159603.1 An.sinensis (JP:KN)	AB159603.1		Japan:Kanagawa, Yokohama	Sawabe,K., et al.
MG028951.1 An.sinensis (CN)	MG028951.1		China	Wang,G.
MG028948.1 An.sinensis (CN)	MG028948.1		China	Wang,G.
MG028946.1 An.sinensis (CN)	MG028946.1		China	Wang,G.
MG028937.1 An.sinensis (CN)	MG028937.1		China	Wang,G.
MG028934.1 An.sinensis (CN)	MG028934.1		China	Wang,G.
MG028932.1 An.sinensis (CN)	MG028932.1		China	Wang,G.
MG028929.1 An.sinensis (CN)	MG028929.1		China	Wang,G.
MG028923.1 An.sinensis (CN)	MG028923.1		China	Wang,G.
MF535218.1 An.sinensis (CN:YN)	MF535218.1		China: Yunnan Prov.	Fang,Y.
MF535216.1 An.sinensis (CN:YN)	MF535216.1		China: Yunnan Prov.	Fang,Y.
MF535215.1 An.sinensis (MM:XD)	MF535215.1		Myanmar: Xidong County	Fang,Y.
MF535213.1 An.sinensis (MM:XD)	MF535213.1		Myanmar: Xidong County	Fang,Y.
KC797396.1 An.sinensis (KR:PJ)	KC797396.1		Korea: Paju	Choochote,W., et al.
KU497636.1 An.sinensis (CN)	KU497636.1		China	Wang,X., et al.
KU497635.1 An.sinensis (CN)	KU497635.1		China	Wang,X., et al.
KU497634.1 An.sinensis (CN)	KU497634.1		China	Wang,X., et al.
EU789790.1 An.sinensis (KR)	EU789790.1		South Korea	Park,M.-H., et al.
EU931614.1 An.sinensis (CN)	EU931614.1		China	Park,M.-H., et al.
EU931611.1 An.sinensis (JP)	EU931611.1		Japan	Park,M.-H., et al.
AY130474.1 An.sinensis (KR:CH)	AY130474.1		South Korea: Chongup	Min,G.-S., et al.
AY130472.1 An.sinensis (TH)	AY130472.1		Thailand	Min,G.-S., et al.
AY130471.1 An.sinensis (TH)	AY130471.1		Thailand	Min,G.-S., et al.
AY130469.1 An.sinensis (KR)	AY130469.1		Korea	Min,G.-S., et al.
AY316156.1 An.sinensis (CN:HN)	AY316156.1		China: Tanghe, Henan	Ma,Y., et al.
AY316154.1 An.sinensis (CN:SD)	AY316154.1		China: Linshu, Shandong	Ma,Y., et al.
AF543861.1 An.sinensis (CN)	AF543861.1		China	Gao,Q., et al.
MH796436.1 An.sinensis (SEA:UNK)	MH796436.1		Thailand	Brosseau,L.
MH796431.1 An.sinensis (SEA:CHR)	MH796431.1		Thailand	Brosseau,L.
MH796427.1 An.sinensis (SEA:CHA)	MH796427.1		Thailand	Brosseau,L.
KU312202.1 An.sinensis (CN:YN)	KU312202.1		China: Yunan Prov.	Shi,W.-Q.
KU312201.1 An.sinensis (CN:YN)	KU312201.1		China: Yunan Prov.	Shi,W.-Q.
KU312198.1 An.sinensis (CN:YN)	KU312198.1		China: Yunan Prov.	Shi,W.-Q.
KJ462252.1 An.sinensis (MY)	KJ462252.1		Malaysia	Sum,J.S., et al.
KJ462249.1 An.sinensis (MY)	KJ462249.1		Malaysia	Sum,J.S., et al.
AB826120.1 An.sinensis (TH:CM)	AB826120.1		Thailand: Chiang Mai	Hempolchom,C., et al.; Choochote,W., et al.
KC769646.1 An.sinensis (CN)	KC769646.1		China	Makhawi,A.M., et al.
HM488258.1 An.sinensis (TH:SK)	HM488258.1		Thailand: Sa Kaeo	Paredes-Esquivel,C., et al.
GU384700.1 An.sinensis (CN)	GU384700.1		China	Joshi,D., et al.
GU384699.1 An.sinensis (TH)	GU384699.1		Thailand	Joshi,D., et al.
GU384698.1 An.sinensis (TH)	GU384698.1		Thailand	Joshi,D., et al.
GU384697.1 An.sinensis (JP)	GU384697.1		Japan	Joshi,D., et al.
GU384696.1 An.sinensis (KR)	GU384696.1		South Korea	Joshi,D., et al.
GU384695.1 An.sinensis (KR)	GU384695.1		South Korea	Joshi,D., et al.
GU384694.1 An.sinensis (KR)	GU384694.1		South Korea	Joshi,D., et al.
GU384693.1 An.sinensis (KR)	GU384693.1		South Korea	Joshi,D., et al.
GU384692.1 An.sinensis (KR)	GU384692.1		South Korea	Joshi,D., et al.
GU384691.1 An.sinensis (KR)	GU384691.1		South Korea	Joshi,D., et al.
GQ161923.1 An.sinensis (CN:LN)	GQ161923.1		China: Suizhong, Liaoning	Ma,Y.
DQ177504.1 An.sinensis (KR)	DQ177504.1		South Korea	Park,J.S., et al.
AY375465.1 An.sinensis (CN)	AY375465.1		China	Wilkerson,R.C., et al.
AY375464.1 An.sinensis (KR)	AY375464.1		South Korea	Wilkerson,R.C., et al.
AY339278.1 An.sinensis (KR)	AY339278.1		Korea	Hwang,U.W., et al.
AB778784.1 An.nigerrimus (KH:RT)	AB778784.1	Anopheles nigerrimus	Cambodia: Ratanakiri	Songsawatkiat,S., et al.; Choochote,W., et al.
AB778782.1 An.nigerrimus (TH:SK)	AB778782.1		Thailand: Songkhla	Songsawatkiat,S., et al.; Choochote,W., et al.
AB778779.1 An.nigerrimus (TH:NS)	AB778779.1		Thailand: Nakhon Si Thammarat	Songsawatkiat,S., et al.; Choochote,W., et al.
AB778775.1 An.nigerrimus (TH:UR)	AB778775.1		Thailand: Ubon Ratchathani	Songsawatkiat,S., et al.; Choochote,W., et al.
AB778774.1 An.nigerrimus (TH:LP)	AB778774.1		Thailand: Lampang	Songsawatkiat,S., et al.; Choochote,W., et al.
KY000685.1 An.nigerrimus (LK)	KY000685.1		Sri Lanka	Weeraratne,T.C., et al.
AB839813.1 An.nigerrimus (KH:RT)	AB839813.1		Cambodia: Ratanakiri	Hempolchom,C., et al.;Choochote,W., et al.
AB839811.1 An.nigerrimus (TH:SK)	AB839811.1		Thailand: Songkhla	Hempolchom,C., et al.;Choochote,W., et al.
AB839808.1 An.nigerrimus (TH:NS)	AB839808.1		Thailand: Nakhon Si Thammarat	Hempolchom,C., et al.;Choochote,W., et al.
AB839804.1 An.nigerrimus (TH:UR)	AB839804.1		Thailand: Ubon Ratchathani	Hempolchom,C., et al.;Choochote,W., et al.

## Sheet: Tables S4
Table S4. Full list of 260 COII sequences (haplotypes) of the Anopheles hyrcanus group used for genetic divergence analysis and phylogenetic analysis.
No.	ID	Species	Location	Author
AB733520.1 An.paraliae (TH:SK)	AB733520.1	Anopheles paraliae	Thailand: Songkhla	Taai,K.,Choochote,W., et al.
AB733519.1 An.paraliae (TH:SK)	AB733519.1		Thailand: Songkhla	Taai,K.,Choochote,W., et al.
AB733518.1 An.paraliae (TH:NS)	AB733518.1		Thailand: Nakhon Si Thammarat	Taai,K.,Choochote,W., et al.
AB733507.1 An.paraliae (TH:RT)	AB733507.1		Thailand: Ratchaburi	Taai,K.,Choochote,W., et al.
AB733043.1 An.paraliae (TH:SK)	AB733043.1		Thailand: Songkhla	Taai,K.,Choochote,W., et al.
AB733042.1 An.paraliae (TH:SK)	AB733042.1		Thailand: Songkhla	Taai,K.,Choochote,W., et al.
AB733041.1 An.paraliae (TH:SK)	AB733041.1		Thailand: Nakhon Si Thammarat	Taai,K.,Choochote,W., et al.
AB733039.1 An.paraliae (TH:RT)	AB733039.1		Thailand: Ratchaburi	Taai,K.,Choochote,W., et al.
AB826112.1 An.pursati (TH:RT)	AB826112.1	Anopheles pursati	Thailand: Ratchaburi	Thongsahuan,S.,Choochote,W., et al.
AB826103.1 An.pursati (TH:CM)	AB826103.1		Thailand: Chiang Mai	Thongsahuan,S.,Choochote,W., et al.
AB826102.1 An.pursati (TH:CM)	AB826102.1		Thailand: Chiang Mai	Thongsahuan,S.,Choochote,W., et al.
KX840645.1 An.belenrae (KR)	KX840645.1	Anopheles belenrae	South Korea	Kang,S.
KX840644.1 An.belenrae (KR)	KX840644.1		South Korea	Kang,S.
KX840643.1 An.belenrae (KR)	KX840643.1		South Korea	Kang,S.
AB715144.1 An.peditaeniatus (TH:TG)	AB715144.1	Anopheles peditaeniatus	Thailand: Trang	Saeung,A., et al.
AB715140.1 An.peditaeniatus (TH:NS)	AB715140.1		Thailand: Nakhon Si Thammarat	Saeung,A., et al.
AB715138.1 An.peditaeniatus (TH:CP)	AB715138.1		Thailand: Chumphon	Saeung,A., et al.
AB715135.1 An.peditaeniatus (TH:CB)	AB715135.1		Thailand: Chon Buri	Saeung,A., et al.
AB715132.1 An.peditaeniatus (TH:RT)	AB715132.1		Thailand: Ratchaburi	Saeung,A., et al.
AB715131.1 An.peditaeniatus (TH:SB)	AB715131.1		Thailand: Saraburi	Saeung,A., et al.
AB715129.1 An.peditaeniatus (TH:SB)	AB715129.1		Thailand: Saraburi	Saeung,A., et al.
AB715128.1 An.peditaeniatus (TH:UR)	AB715128.1		Thailand: Ubon Ratchathani	Saeung,A., et al.
AB715126.1 An.peditaeniatus (TH:UR)	AB715126.1		Thailand: Ubon Ratchathani	Saeung,A., et al.
AB715125.1 An.peditaeniatus (TH:UR)	AB715125.1		Thailand: Ubon Ratchathani	Saeung,A., et al.
AB715122.1 An.peditaeniatus (TH:MS)	AB715122.1		Thailand: Maha Sarakham	Saeung,A., et al.
AB715118.1 An.peditaeniatus (TH:MD)	AB715118.1		Thailand: Mukdahan	Saeung,A., et al.
AB715116.1 An.peditaeniatus (TH:UT)	AB715116.1		Thailand: Udon Thani	Saeung,A., et al.
AB715114.1 An.peditaeniatus (TH:UT)	AB715114.1		Thailand: Udon Thani	Saeung,A., et al.
AB715112.1 An.peditaeniatus (TH:NK)	AB715112.1		Thailand: Nong Khai	Saeung,A., et al.
AB715110.1 An.peditaeniatus (TH:NK)	AB715110.1		Thailand: Nong Khai	Saeung,A., et al.
AB715108.1 An.peditaeniatus (TH:NW)	AB715108.1		Thailand: Nakhon Sawan	Saeung,A., et al.
AB715106.1 An.peditaeniatus (TH:KP)	AB715106.1		Thailand: Kamphaeng Phet	Saeung,A., et al.
AB715104.1 An.peditaeniatus (TH:PB)	AB715104.1		Thailand: Phetchabun	Saeung,A., et al.
AB715103.1 An.peditaeniatus (TH:LP)	AB715103.1		Thailand: Lampang	Saeung,A., et al.
AB715100.1 An.peditaeniatus (TH:LP)	AB715100.1		Thailand: Lampang	Saeung,A., et al.
AB715097.1 An.peditaeniatus (TH:NN)	AB715097.1		Thailand: Nan	Saeung,A., et al.
AB715096.1 An.peditaeniatus (TH:CM)	AB715096.1		Thailand: Chiang Mai	Saeung,A., et al.
AB715094.1 An.peditaeniatus (TH:CM)	AB715094.1		Thailand: Chiang Mai	Saeung,A., et al.
AB715093.1 An.peditaeniatus (TH:CM)	AB715093.1		Thailand: Chiang Mai	Saeung,A., et al.
AB539079.1 An.peditaeniatus (TH:CP)	AB539079.1		Thailand: Chumphon	Choochote,W.
AB539078.1 An.peditaeniatus (TH:CB)	AB539078.1		Thailand: Chon Buri	Choochote,W.
AB539077.1 An.peditaeniatus (TH:RT)	AB539077.1		Thailand: Ratchaburi	Choochote,W.
AB539076.1 An.peditaeniatus (TH:UR)	AB539076.1		Thailand: Ubon Ratchathani	Choochote,W.
AB539075.1 An.peditaeniatus (TH:UT)	AB539075.1		Thailand: Udon Thani	Choochote,W.
AB539074.1 An.peditaeniatus (TH:KP)	AB539074.1		Thailand: Kamphaeng Phet	Choochote,W.
AB539073.1 An.peditaeniatus (TH:NN)	AB539073.1		Thailand: Nan	Choochote,W.
AB539072.1 An.peditaeniatus (TH:CM)	AB539072.1		Thailand: Chiang Mai	Choochote,W.
JX070719.1 An.peditaeniatus (CN)	JX070719.1		China	Wang,G.
JX070718.1 An.peditaeniatus (CN)	JX070718.1		China	Wang,G.
JX070691.1 An.peditaeniatus (CN)	JX070691.1		China	Wang,G.
HQ197490.1 An.hyrcanus (CZ)	HQ197490.1	Anopheles hyrcanus	Czech Republic	Toty,C.
HQ197489.1 An.hyrcanus (CZ)	HQ197489.1		Czech Republic	Toty,C.
HQ197488.1 An.hyrcanus (CZ)	HQ197488.1		Czech Republic	Toty,C.
HQ197487.1 An.hyrcanus (CZ)	HQ197487.1		Czech Republic	Toty,C.
HQ197486.1 An.hyrcanus (CZ)	HQ197486.1		Czech Republic	Toty,C.
HQ197485.1 An.hyrcanus (CZ)	HQ197485.1		Czech Republic	Toty,C.
HQ197484.1 An.hyrcanus (CZ)	HQ197484.1		Czech Republic	Toty,C.
HQ197483.1 An.hyrcanus (FR)	HQ197483.1		France	Toty,C.
HQ197482.1 An.hyrcanus (FR)	HQ197482.1		France	Toty,C.
HQ197481.1 An.hyrcanus (FR)	HQ197481.1		France	Toty,C.
HQ197479.1 An.hyrcanus (FR)	HQ197479.1		France	Toty,C.
HQ197478.1 An.hyrcanus (FR)	HQ197478.1		France	Toty,C.
HQ197477.1 An.hyrcanus (FR)	HQ197477.1		France	Toty,C.
HQ197476.1 An.hyrcanus (HR)	HQ197476.1		Croatia	Toty,C.
HQ197475.1 An.hyrcanus (HR)	HQ197475.1		Croatia	Toty,C.
HQ197474.1 An.hyrcanus (HR)	HQ197474.1		Croatia	Toty,C.
HQ197473.1 An.hyrcanus (HR)	HQ197473.1		Croatia	Toty,C.
HQ197472.1 An.hyrcanus (HR)	HQ197472.1		Croatia	Toty,C.
HQ197470.1 An.hyrcanus (HR)	HQ197470.1		Croatia	Toty,C.
HQ197469.1 An.hyrcanus (HR)	HQ197469.1		Croatia	Toty,C.
HQ197466.1 An.hyrcanus (TR)	HQ197466.1		Turkey	Toty,C.
HQ197465.1 An.hyrcanus (TR)	HQ197465.1		Turkey	Toty,C.
HQ197464.1 An.hyrcanus (TR)	HQ197464.1		Turkey	Toty,C.
HQ197462.1 An.hyrcanus (RO)	HQ197462.1		Romania	Toty,C.
HQ197461.1 An.hyrcanus (RO)	HQ197461.1		Romania	Toty,C.
HQ197460.1 An.hyrcanus (RO)	HQ197460.1		Romania	Toty,C.
GQ494008.1 An.hyrcanus (CN:XJ)	GQ494008.1		China: Xinjiang, Yining	Ma,Y.J.
JX070699.1 An.hyrcanus (CN)	JX070699.1		China	Wang,G.
JX070698.1 An.hyrcanus (CN)	JX070698.1		China	Wang,G.
JX070697.1 An.hyrcanus (CN)	JX070697.1		China	Wang,G.
KX840650.1 An.pullus (KR)	KX840650.1	Anopheles pullus	South Korea	Kang,S.
KX840649.1 An.pullus (KR)	KX840649.1		South Korea	Kang,S.
KX840648.1 An.pullus (KR)	KX840648.1		South Korea	Kang,S.
AY444350.1 An.pullus (KR)	AY444350.1		South Korea	Park,S.-J., et al.
AY444347.1 An.pullus (KR)	AY444347.1		South Korea	Park,S.-J., et al.
KX840681.1 An.kleini (KR)	KX840681.1	Anopheles kleini	South Korea	Kang,S.
KX840680.1 An.kleini (KR)	KX840680.1		South Korea	Kang,S.
KX840679.1 An.kleini (KR)	KX840679.1		South Korea	Kang,S.
KX840678.1 An.kleini (KR)	KX840678.1		South Korea	Kang,S.
KX840677.1 An.kleini (KR)	KX840677.1		South Korea	Kang,S.
KX840676.1 An.kleini (KR)	KX840676.1		South Korea	Kang,S.
KX840675.1 An.kleini (KR)	KX840675.1		South Korea	Kang,S.
KX840674.1 An.kleini (KR)	KX840674.1		South Korea	Kang,S.
KX840673.1 An.kleini (KR)	KX840673.1		South Korea	Kang,S.
KX840672.1 An.kleini (KR)	KX840672.1		South Korea	Kang,S.
KX840671.1 An.kleini (KR)	KX840671.1		South Korea	Kang,S.
KX840657.1 An.kleini (KR)	KX840657.1		South Korea	Kang,S.
KX840656.1 An.kleini (KR)	KX840656.1		South Korea	Kang,S.
KX840641.1 An.kleini (KR)	KX840641.1		South Korea	Kang,S.
KX840640.1 An.kleini (KR)	KX840640.1		South Korea	Kang,S.
KX840639.1 An.kleini (KR)	KX840639.1		South Korea	Kang,S.
KF431903.1 An.crawfordi (VN)	KF431903.1	Anopheles crawfordi	Viet Nam	Ngo,C.T., et al.
KF431902.1 An.crawfordi (VN)	KF431902.1		Viet Nam	Ngo,C.T., et al.
KF431901.1 An.crawfordi (VN)	KF431901.1		Viet Nam	Ngo,C.T., et al.
KF431900.1 An.crawfordi (VN)	KF431900.1		Viet Nam	Ngo,C.T., et al.
KF431899.1 An.crawfordi (VN)	KF431899.1		Viet Nam	Ngo,C.T., et al.
KF431897.1 An.crawfordi (VN)	KF431897.1		Viet Nam	Ngo,C.T., et al.
KF431896.1 An.crawfordi (VN)	KF431896.1		Viet Nam	Ngo,C.T., et al.
KF431895.1 An.crawfordi (VN)	KF431895.1		Viet Nam	Ngo,C.T., et al.
KF431894.1 An.crawfordi (VN)	KF431894.1		Viet Nam	Ngo,C.T., et al.
KF431892.1 An.crawfordi (VN)	KF431892.1		Viet Nam	Ngo,C.T., et al.
KF431891.1 An.crawfordi (VN)	KF431891.1		Viet Nam	Ngo,C.T., et al.
KF431890.1 An.crawfordi (VN)	KF431890.1		Viet Nam	Ngo,C.T., et al.
KF431887.1 An.crawfordi (VN)	KF431887.1		Viet Nam	Ngo,C.T., et al.
KF431885.1 An.crawfordi (VN)	KF431885.1		Viet Nam	Ngo,C.T., et al.
AB779217.1 An.crawfordi (KH:MD)	AB779217.1		Cambodia: Mondulkiri	Choochote,W., et al.
AB779216.1 An.crawfordi (KH:MD)	AB779216.1		Cambodia: Mondulkiri	Choochote,W., et al.
AB779215.1 An.crawfordi (KH:MD)	AB779215.1		Cambodia: Mondulkiri	Choochote,W., et al.
AB779214.1 An.crawfordi (KH:MD)	AB779214.1		Cambodia: Mondulkiri	Choochote,W., et al.
AB779212.1 An.crawfordi (KH:RT)	AB779212.1		Cambodia: Ratanakiri	Choochote,W., et al.
AB779211.1 An.crawfordi (KH:RT)	AB779211.1		Cambodia: Ratanakiri	Choochote,W., et al.
AB779207.1 An.crawfordi (TH:PG)	AB779207.1		Thailand: Phang Nga	Choochote,W., et al.
AB779204.1 An.crawfordi (TH:PG)	AB779204.1		Thailand: Phang Nga	Choochote,W., et al.
AB779201.1 An.crawfordi (TH:PG)	AB779201.1		Thailand: Phang Nga	Choochote,W., et al.
AB779200.1 An.crawfordi (TH:PG)	AB779200.1		Thailand: Phang Nga	Choochote,W., et al.
AB779192.1 An.crawfordi (TH:TG)	AB779192.1		Thailand: Trang	Choochote,W., et al.
AB779191.1 An.crawfordi (TH:CP)	AB779191.1		Thailand: Chumphon	Choochote,W., et al.
AB779190.1 An.crawfordi (TH:NN)	AB779190.1		Thailand: Nan	Choochote,W., et al.
AB779189.1 An.crawfordi (TH:CM)	AB779189.1		Thailand: Chiang Mai	Choochote,W., et al.
AB779210.1 An.crawfordi (TH:PG)	AB779210.1		Thailand: Phang Nga	Choochote,W., et al.
EU699091.1 An.lesteri (CN:LN)	EU699091.1	Anopheles lesteri	China:Liao Ning	Ma,Y. and Yang,M.
EU699090.1 An.lesteri (CN:LN)	EU699090.1		China:Liao Ning	Ma,Y. and Yang,M.
EU699089.1 An.lesteri (CN:LN)	EU699089.1		China:Liao Ning	Ma,Y. and Yang,M.
EU699088.1 An.lesteri (CN:LN)	EU699088.1		China:Liao Ning	Ma,Y. and Yang,M.
EU699087.1 An.lesteri (CN:LN)	EU699087.1		China:Liao Ning	Ma,Y. and Yang,M.
EU699086.1 An.lesteri (CN:LN)	EU699086.1		China:Liao Ning	Ma,Y. and Yang,M.
EU699085.1 An.lesteri (CN:LN)	EU699085.1		China:Liao Ning	Ma,Y. and Yang,M.
EU699084.1 An.lesteri (CN:GZ)	EU699084.1		China:Gui Zhou	Ma,Y. and Yang,M.
EU699083.1 An.lesteri (CN:GZ)	EU699083.1		China:Gui Zhou	Ma,Y. and Yang,M.
EU699082.1 An.lesteri (CN:GZ)	EU699082.1		China:Gui Zhou	Ma,Y. and Yang,M.
EU699081.1 An.lesteri (CN:GZ)	EU699081.1		China:Gui Zhou	Ma,Y. and Yang,M.
EU699080.1 An.lesteri (CN:GZ)	EU699080.1		China:Gui Zhou	Ma,Y. and Yang,M.
EU699079.1 An.lesteri (CN:GZ)	EU699079.1		China:Gui Zhou	Ma,Y. and Yang,M.
EU699078.1 An.lesteri (CN:GZ)	EU699078.1		China:Gui Zhou	Ma,Y. and Yang,M.
EU699077.1 An.lesteri (CN:SC)	EU699077.1		China:Si Chuan	Ma,Y. and Yang,M.
EU699076.1 An.lesteri (CN:SC)	EU699076.1		China:Si Chuan	Ma,Y. and Yang,M.
EU699075.1 An.lesteri (CN:JS)	EU699075.1		China:Jiang Su	Ma,Y. and Yang,M.
EU699074.1 An.lesteri (CN:JS)	EU699074.1		China:Jiang Su	Ma,Y. and Yang,M.
EU699073.1 An.lesteri (CN:GK)	EU699073.1		China:GK	Ma,Y. and Yang,M.
EU699072.1 An.lesteri (CN:GK)	EU699072.1		China:GK	Ma,Y. and Yang,M.
EU699071.1 An.lesteri (CN:GK)	EU699071.1		China:GK	Ma,Y. and Yang,M.
EU699070.1 An.lesteri (CN:GK)	EU699070.1		China:GK	Ma,Y. and Yang,M.
EU699069.1 An.lesteri (CN:BG)	EU699069.1		China:BG	Ma,Y. and Yang,M.
EU699068.1 An.lesteri (CN:BG)	EU699068.1		China:BG	Ma,Y. and Yang,M.
EU699067.1 An.lesteri (CN:BG)	EU699067.1		China:BG	Ma,Y. and Yang,M.
EU699066.1 An.lesteri (CN:HEN)	EU699066.1		China:He Nan	Ma,Y. and Yang,M.
EU699065.1 An.lesteri (CN:HEN)	EU699065.1		China:He Nan	Ma,Y. and Yang,M.
EU699064.1 An.lesteri (CN:HEN)	EU699064.1		China:He Nan	Ma,Y. and Yang,M.
EU699063.1 An.lesteri (CN:HEN)	EU699063.1		China:He Nan	Ma,Y. and Yang,M.
EU699062.1 An.lesteri (CN:K-B)	EU699062.1		China:K-B	Ma,Y. and Yang,M.
EU699061.1 An.lesteri (CN:30-18)	EU699061.1		China:30-18	Ma,Y. and Yang,M.
EU699060.1 An.lesteri (CN:YN)	EU699060.1		China:Yun Nan	Ma,Y. and Yang,M.
EU699059.1 An.lesteri (CN:YN)	EU699059.1		China:Yun Nan	Ma,Y. and Yang,M.
EU699058.1 An.lesteri (CN:YN)	EU699058.1		China:Yun Nan	Ma,Y. and Yang,M.
EU699057.1 An.lesteri (CN:YN)	EU699057.1		China:Yun Nan	Ma,Y. and Yang,M.
EU699056.1 An.lesteri (CN:YN)	EU699056.1		China:Yun Nan	Ma,Y. and Yang,M.
AY753147.1 An.lesteri (CN:GD)	AY753147.1		China: Zhuhai, Guangdong	Ma,Y., Yang,P. and Wang,N.
AY753146.1 An.lesteri (CN:JS)	AY753146.1		China: Wuxi, Jiangsu	Ma,Y., Yang,P. and Wang,N.
AY753145.1 An.lesteri (CN:LN)	AY753145.1		China: Donggang, Liaoning	Ma,Y., Yang,P. and Wang,N.
KX840647.1 An.lesteri (KR)	KX840647.1		South Korea	Kang,S.
KX840646.1 An.lesteri (KR)	KX840646.1		South Korea	Kang,S.
AB733038.1 An.lesteri (KR)	AB733038.1		South Korea	Taai,K.,Choochote,W., et al.
AB733037.1 An.lesteri (KR)	AB733037.1		South Korea	Taai,K.,Choochote,W., et al.
AB733036.1 An.lesteri (KR)	AB733036.1		South Korea	Taai,K.,Choochote,W., et al.
EU734846.1 An.lesteri (CN:LN)	EU734846.1		"China: LiaoNing	Ma,Y. and Yang,M.
KX840642.1 An.sineroides (KR)	KX840642.1	Anopheles sineroides	South Korea	Kang,S
AB777833.1 An.nitidus (TH:UR)	AB777833.1	Anopheles nitidus	Thailand: Ubon Ratchathani	Songsawatkiat,S.,Choochote,W., et al.
AB777832.1 An.nitidus (TH:UR)	AB777832.1		Thailand: Ubon Ratchathani	Songsawatkiat,S.,Choochote,W., et al.
AB777831.1 An.nitidus (TH:UR)	AB777831.1		Thailand: Ubon Ratchathani	Songsawatkiat,S.,Choochote,W., et al.
AB777830.1 An.nitidus (TH:UR)	AB777830.1		Thailand: Ubon Ratchathani	Songsawatkiat,S.,Choochote,W., et al.
AB777829.1 An.nitidus (TH:UR)	AB777829.1		Thailand: Ubon Ratchathani	Songsawatkiat,S.,Choochote,W., et al.
AB777828.1 An.nitidus (TH:UR)	AB777828.1		Thailand: Ubon Ratchathani	Songsawatkiat,S.,Choochote,W., et al.
AB777827.1 An.nitidus (TH:UR)	AB777827.1		Thailand: Ubon Ratchathani	Songsawatkiat,S.,Choochote,W., et al.
AB777826.1 An.nitidus (TH:UR)	AB777826.1		Thailand: Ubon Ratchathani	Songsawatkiat,S.,Choochote,W., et al.
AB777825.1 An.nitidus (TH:UR)	AB777825.1		Thailand: Ubon Ratchathani	Songsawatkiat,S.,Choochote,W., et al.
AB777834.1 An.nitidus (TH:UR)	AB777834.1		Thailand: Ubon Ratchathani	Songsawatkiat,S.,Choochote,W., et al.
AB777844.1 An.nitidus (TH:PG)	AB777844.1		Thailand: Phang Nga	Songsawatkiat,S.,Choochote,W., et al.
AB777843.1 An.nitidus (TH:PG)	AB777843.1		Thailand: Phang Nga	Songsawatkiat,S.,Choochote,W., et al.
AB777842.1 An.nitidus (TH:PG)	AB777842.1		Thailand: Phang Nga	Songsawatkiat,S.,Choochote,W., et al.
AB777840.1 An.nitidus (TH:UR)	AB777840.1		Thailand: Ubon Ratchathani	Songsawatkiat,S.,Choochote,W., et al.
AB777838.1 An.nitidus (TH:UR)	AB777838.1		Thailand: Ubon Ratchathani	Songsawatkiat,S.,Choochote,W., et al.
AB777836.1 An.nitidus (TH:UR)	AB777836.1		Thailand: Ubon Ratchathani	Songsawatkiat,S.,Choochote,W., et al.
AB777835.1 An.nitidus (TH:UR)	AB777835.1		Thailand: Ubon Ratchathani	Songsawatkiat,S.,Choochote,W., et al.
AB777824.1 An.nitidus (TH:UR)	AB777824.1		Thailand: Ubon Ratchathani	Songsawatkiat,S.,Choochote,W., et al.
AB826098.1 An.argyropus (TH:NS)	AB826098.1	Anopheles argyropus	Thailand: Nakhon Si Thammarat	Thongsahuan,S., Choochote,W., et al.
AB826097.1 An.argyropus (TH:NS)	AB826097.1		Thailand: Nakhon Si Thammarat	Thongsahuan,S., Choochote,W., et al.
AB826096.1 An.argyropus (TH:NS)	AB826096.1		Thailand: Nakhon Si Thammarat	Thongsahuan,S., Choochote,W., et al.
AB826095.1 An.argyropus (TH:UR)	AB826095.1		Thailand: Ubon Ratchathani	Thongsahuan,S., Choochote,W., et al.
AB826093.1 An.argyropus (TH:UR)	AB826093.1		Thailand: Ubon Ratchathani	Thongsahuan,S., Choochote,W., et al.
KX840670.1 An.sinensis (KR)	KX840670.1	Anopheles sinensis	South Korea	Kang,S.
KX840669.1 An.sinensis (KR)	KX840669.1		South Korea	Kang,S.
KX840666.1 An.sinensis (KR)	KX840666.1		South Korea	Kang,S.
KX840664.1 An.sinensis (KR)	KX840664.1		South Korea	Kang,S.
KX840662.1 An.sinensis (KR)	KX840662.1		South Korea	Kang,S.
KX840654.1 An.sinensis (KR)	KX840654.1		South Korea	Kang,S.
KX840652.1 An.sinensis (KR)	KX840652.1		South Korea	Kang,S.
EU931618.1 An.sinensis (CN)	EU931618.1		China	Park,M.-H., et al.
EU931615.1 An.sinensis (JP)	EU931615.1		Japan	Park,M.-H., et al.
AY130468.1 An.sinensis (TH:CM)	AY130468.1		Thailand: Chiang Mai	Min,G.-S., et al.
AY130466.1 An.sinensis (TH:CM)	AY130466.1		Thailand: Chiang Mai	Min,G.-S., et al.
AY130464.1 An.sinensis (KR:IN)	AY130464.1		South Korea: Incheon	Min,G.-S., et al.
AY130463.1 An.sinensis (KR:CH)	AY130463.1		South Korea: Chongup	Min,G.-S., et al.
KJ617053.1 An.sinensis (CN)	KJ617053.1		China	Yang,F.L. and Chen,B.
AY953354.1 An.sinensis (CN:SX)	AY953354.1		China: Danfeng, Shaanxi	Ma,Y. and Li,S.
AY255797.1 An.sinensis (CN)	AY255797.1		China	Ma,Y. and Li,S.
AF325715.1 An.sinensis (CN)	AF325715.1		China	Wang,J. and Huang,C.
JX070690.1 An.sinensis (CN)	JX070690.1		China	Wang,G. and Zhao,T.
JX070684.1 An.sinensis (CN)	JX070684.1		China	Wang,G. and Zhao,T.
JX070677.1 An.sinensis (CN)	JX070677.1		China	Wang,G. and Zhao,T.
JX070676.1 An.sinensis (CN)	JX070676.1		China	Wang,G. and Zhao,T.
JX070675.1 An.sinensis (CN)	JX070675.1		China	Wang,G. and Zhao,T.
AY753144.1 An.sinensis (CN:SD)	AY753144.1		China: Jining, Shandong	Ma,Y., Yang,P. and Wang,N.
AY753143.1 An.sinensis (CN:ZJ)	AY753143.1		China: Hangzhou, Zhejiang	Ma,Y., Yang,P. and Wang,N.
MG816568.1 An.sinensis (CN:YN)	MG816568.1		China: Yunnan	Ding,Y.-R., et al.
MG816566.1 An.sinensis (CN:YN)	MG816566.1		China: Yunnan	Ding,Y.-R., et al.
MG816563.1 An.sinensis (CN:YN)	MG816563.1		China: Yunnan	Ding,Y.-R., et al.
MG816562.1 An.sinensis (CN:YN)	MG816562.1		China: Yunnan	Ding,Y.-R., et al.
MG816560.1 An.sinensis (CN:YN)	MG816560.1		China: Yunnan	Ding,Y.-R., et al.
MG816557.1 An.sinensis (CN:YN)	MG816557.1		China: Yunnan	Ding,Y.-R., et al.
MG816556.1 An.sinensis (CN:CQ)	MG816556.1		China: Chongqing	Ding,Y.-R., et al.
MG816555.1 An.sinensis (CN:CQ)	MG816555.1		China: Chongqing	Ding,Y.-R., et al.
MG816553.1 An.sinensis (CN:CQ)	MG816553.1		China: Chongqing	Ding,Y.-R., et al.
MG816551.1 An.sinensis (CN:CQ)	MG816551.1		China: Chongqing	Ding,Y.-R., et al.
MG816550.1 An.sinensis (CN:CQ)	MG816550.1		China: Chongqing	Ding,Y.-R., et al.
MG816549.1 An.sinensis (CN:CQ)	MG816549.1		China: Chongqing	Ding,Y.-R., et al.
MG816548.1 An.sinensis (CN:CQ)	MG816548.1		China: Chongqing	Ding,Y.-R., et al.
MG816547.1 An.sinensis (CN:CQ)	MG816547.1		China: Chongqing	Ding,Y.-R., et al.
MG816546.1 An.sinensis (CN:CQ)	MG816546.1		China: Chongqing	Ding,Y.-R., et al.
MG816543.1 An.sinensis (CN:AH)	MG816543.1		China: Anhui	Ding,Y.-R., et al.
MG816542.1 An.sinensis (CN:AH)	MG816542.1		China: Anhui	Ding,Y.-R., et al.
MG816541.1 An.sinensis (CN:AH)	MG816541.1		China: Anhui	Ding,Y.-R., et al.
MG816540.1 An.sinensis (CN:AH)	MG816540.1		China: Anhui	Ding,Y.-R., et al.
MG816539.1 An.sinensis (CN:AH)	MG816539.1		China: Anhui	Ding,Y.-R., et al.
MG816538.1 An.sinensis (CN:AH)	MG816538.1		China: Anhui	Ding,Y.-R., et al.
MG816537.1 An.sinensis (CN:AH)	MG816537.1		China: Anhui	Ding,Y.-R., et al.
MG816536.1 An.sinensis (CN:AH)	MG816536.1		China: Anhui	Ding,Y.-R., et al.
MG816535.1 An.sinensis (CN:AH)	MG816535.1		China: Anhui	Ding,Y.-R., et al.
MG816534.1 An.sinensis (CN:AH)	MG816534.1		China: Anhui	Ding,Y.-R., et al.
MG816533.1 An.sinensis (CN:AH)	MG816533.1		China: Anhui	Ding,Y.-R., et al.
MF322628.1 An.sinensis (CN)	MF322628.1		China	Ding,Y.-R., et al.
AB778811.1 An.nigerrimus (KH:RT)	AB778811.1	Anopheles nigerrimus	Cambodia: Ratanakiri	Songsawatkiat,S.,Choochote,W., et al.
AB778810.1 An.nigerrimus (KH:RT)	AB778810.1		Cambodia: Ratanakiri	Songsawatkiat,S.,Choochote,W., et al.
AB778809.1 An.nigerrimus (TH:SK)	AB778809.1		Thailand: Songkhla	Songsawatkiat,S.,Choochote,W., et al.
AB778808.1 An.nigerrimus (TH:SK)	AB778808.1		Thailand: Songkhla	Songsawatkiat,S.,Choochote,W., et al.
AB778807.1 An.nigerrimus (TH:NS)	AB778807.1		Thailand: Nakhon Si Thammarat	Songsawatkiat,S.,Choochote,W., et al.
AB778806.1 An.nigerrimus (TH:NS)	AB778806.1		Thailand: Nakhon Si Thammarat	Songsawatkiat,S.,Choochote,W., et al.
AB778805.1 An.nigerrimus (TH:NS)	AB778805.1		Thailand: Nakhon Si Thammarat	Songsawatkiat,S.,Choochote,W., et al.
AB778804.1 An.nigerrimus (TH:UR)	AB778804.1		Thailand: Ubon Ratchathani	Songsawatkiat,S.,Choochote,W., et al.
AB778801.1 An.nigerrimus (TH:UR)	AB778801.1		Thailand: Ubon Ratchathani	Songsawatkiat,S.,Choochote,W., et al.
AB778800.1 An.nigerrimus (TH:LP)	AB778800.1		Thailand: Lampang	Songsawatkiat,S.,Choochote,W., et al.
